# Supplementary material for: HiFive: a tool suite for easy and efficient HiC and 5C data analysis
Source: Genome Biol. 2015 Oct 24;16:237. doi: 10.1186/s13059-015-0806-y (PMC5410870; doi:10.1186/s13059-015-0806-y)
Supplement: Supplementary file 2 — A tar archive containing the HiFive software library. (BZ2 578 kb) [file 13059_2015_806_MOESM2_ESM.bz2]

Archive with 268 entries (258 files):
- ./._hifive-1.1.3
- hifive-1.1.3
- hifive-1.1.3/._.gitignore
- hifive-1.1.3/.gitignore
- hifive-1.1.3/._.hgignore
- hifive-1.1.3/.hgignore
- hifive-1.1.3/._.travis.yml
- hifive-1.1.3/.travis.yml
- hifive-1.1.3/._bin
- hifive-1.1.3/bin
- hifive-1.1.3/._doc
- hifive-1.1.3/doc
- hifive-1.1.3/._Dockerfile
- hifive-1.1.3/Dockerfile
- hifive-1.1.3/._ez_setup.py
- hifive-1.1.3/ez_setup.py
- hifive-1.1.3/._hifive
- hifive-1.1.3/hifive
- hifive-1.1.3/._LICENSE.txt
- hifive-1.1.3/LICENSE.txt
- hifive-1.1.3/._MANIFEST.in
- hifive-1.1.3/MANIFEST.in
- hifive-1.1.3/._README.rst
- hifive-1.1.3/README.rst
- hifive-1.1.3/._requirements.txt
- hifive-1.1.3/requirements.txt
- hifive-1.1.3/._setup.cfg
- hifive-1.1.3/setup.cfg
- hifive-1.1.3/._setup.py
- hifive-1.1.3/setup.py
- hifive-1.1.3/._test
- hifive-1.1.3/test
- hifive-1.1.3/test/._data
- hifive-1.1.3/test/data
- hifive-1.1.3/test/._test_fend.py
- hifive-1.1.3/test/test_fend.py
- hifive-1.1.3/test/._test_fivec_binning.py
- hifive-1.1.3/test/test_fivec_binning.py
- hifive-1.1.3/test/._test_fivec_data.py
- hifive-1.1.3/test/test_fivec_data.py
- hifive-1.1.3/test/._test_fivec_project.py
- hifive-1.1.3/test/test_fivec_project.py
- hifive-1.1.3/test/._test_frag.py
- hifive-1.1.3/test/test_frag.py
- hifive-1.1.3/test/._test_hic_binning.py
- hifive-1.1.3/test/test_hic_binning.py
- hifive-1.1.3/test/._test_hic_data.py
- hifive-1.1.3/test/test_hic_data.py
- hifive-1.1.3/test/._test_hic_project.py
- hifive-1.1.3/test/test_hic_project.py
- hifive-1.1.3/test/data/._test.counts
- hifive-1.1.3/test/data/test.counts
- hifive-1.1.3/test/data/._test.counts_full
- hifive-1.1.3/test/data/test.counts_full
- hifive-1.1.3/test/data/._test.fcd
- hifive-1.1.3/test/data/test.fcd
- hifive-1.1.3/test/data/._test.fch
- hifive-1.1.3/test/data/test.fch
- hifive-1.1.3/test/data/._test.fcp
- hifive-1.1.3/test/data/test.fcp
- hifive-1.1.3/test/data/._test.fends
- hifive-1.1.3/test/data/test.fends
- hifive-1.1.3/test/data/._test.frags
- hifive-1.1.3/test/data/test.frags
- hifive-1.1.3/test/data/._test.hcd
- hifive-1.1.3/test/data/test.hcd
- hifive-1.1.3/test/data/._test.hch
- hifive-1.1.3/test/data/test.hch
- hifive-1.1.3/test/data/._test.hcp
- hifive-1.1.3/test/data/test.hcp
- hifive-1.1.3/test/data/._test.mat
- hifive-1.1.3/test/data/test.mat
- hifive-1.1.3/test/data/._test.raw
- hifive-1.1.3/test/data/test.raw
- hifive-1.1.3/test/data/._test_binned.hdf5
- hifive-1.1.3/test/data/test_binned.hdf5
- hifive-1.1.3/test/data/._test_binning.fcp
- hifive-1.1.3/test/data/test_binning.fcp
- hifive-1.1.3/test/data/._test_binning.hcp
- hifive-1.1.3/test/data/test_binning.hcp
- hifive-1.1.3/test/data/._test_express.fcp
- hifive-1.1.3/test/data/test_express.fcp
- hifive-1.1.3/test/data/._test_express.hcp
- hifive-1.1.3/test/data/test_express.hcp
- hifive-1.1.3/test/data/._test_fend.bed
- hifive-1.1.3/test/data/test_fend.bed
- hifive-1.1.3/test/data/._test_fivec_1.bam
- hifive-1.1.3/test/data/test_fivec_1.bam
- hifive-1.1.3/test/data/._test_fivec_1.sam
- hifive-1.1.3/test/data/test_fivec_1.sam
- hifive-1.1.3/test/data/._test_fivec_2.bam
- hifive-1.1.3/test/data/test_fivec_2.bam
- hifive-1.1.3/test/data/._test_fivec_2.sam
- hifive-1.1.3/test/data/test_fivec_2.sam
- hifive-1.1.3/test/data/._test_frag.bed
- hifive-1.1.3/test/data/test_frag.bed
- hifive-1.1.3/test/data/._test_full.mat
- hifive-1.1.3/test/data/test_full.mat
- hifive-1.1.3/test/data/._test_hic_1.bam
- hifive-1.1.3/test/data/test_hic_1.bam
- hifive-1.1.3/test/data/._test_hic_2.bam
- hifive-1.1.3/test/data/test_hic_2.bam
- hifive-1.1.3/test/data/._test_import.fcd
- hifive-1.1.3/test/data/test_import.fcd
- hifive-1.1.3/test/data/._test_import.hcd
- hifive-1.1.3/test/data/test_import.hcd
- hifive-1.1.3/test/data/._test_probability.fcp
- hifive-1.1.3/test/data/test_probability.fcp
- hifive-1.1.3/test/data/._test_probbin.hcp
- hifive-1.1.3/test/data/test_probbin.hcp
- hifive-1.1.3/test/data/._test_probpois.hcp
- hifive-1.1.3/test/data/test_probpois.hcp
- hifive-1.1.3/hifive/.___init__.py
- hifive-1.1.3/hifive/__init__.py
- hifive-1.1.3/hifive/._commands
- hifive-1.1.3/hifive/commands
- hifive-1.1.3/hifive/._fend.py
- hifive-1.1.3/hifive/fend.py
- hifive-1.1.3/hifive/._fivec.py
- hifive-1.1.3/hifive/fivec.py
- hifive-1.1.3/hifive/._fivec_binning.py
- hifive-1.1.3/hifive/fivec_binning.py
- hifive-1.1.3/hifive/._fivec_data.py
- hifive-1.1.3/hifive/fivec_data.py
- hifive-1.1.3/hifive/._fragment.py
- hifive-1.1.3/hifive/fragment.py
- hifive-1.1.3/hifive/._hic.py
- hifive-1.1.3/hifive/hic.py
- hifive-1.1.3/hifive/._hic_binning.py
- hifive-1.1.3/hifive/hic_binning.py
- hifive-1.1.3/hifive/._hic_data.py
- hifive-1.1.3/hifive/hic_data.py
- hifive-1.1.3/hifive/._libraries
- hifive-1.1.3/hifive/libraries
- hifive-1.1.3/hifive/._plotting.py
- hifive-1.1.3/hifive/plotting.py
- hifive-1.1.3/hifive/libraries/.___init__.py
- hifive-1.1.3/hifive/libraries/__init__.py
- hifive-1.1.3/hifive/libraries/.__fivec_binning.pyx
- hifive-1.1.3/hifive/libraries/_fivec_binning.pyx
- hifive-1.1.3/hifive/libraries/.__fivec_optimize.pyx
- hifive-1.1.3/hifive/libraries/_fivec_optimize.pyx
- hifive-1.1.3/hifive/libraries/.__hic_binning.pyx
- hifive-1.1.3/hifive/libraries/_hic_binning.pyx
- hifive-1.1.3/hifive/libraries/.__hic_distance.pyx
- hifive-1.1.3/hifive/libraries/_hic_distance.pyx
- hifive-1.1.3/hifive/libraries/.__hic_interactions.pyx
- hifive-1.1.3/hifive/libraries/_hic_interactions.pyx
- hifive-1.1.3/hifive/libraries/.__hic_optimize.pyx
- hifive-1.1.3/hifive/libraries/_hic_optimize.pyx
- hifive-1.1.3/hifive/libraries/.__normal.cpp
- hifive-1.1.3/hifive/libraries/_normal.cpp
- hifive-1.1.3/hifive/libraries/.__normal.hpp
- hifive-1.1.3/hifive/libraries/_normal.hpp
- hifive-1.1.3/hifive/commands/.___init__.py
- hifive-1.1.3/hifive/commands/__init__.py
- hifive-1.1.3/hifive/commands/._combine_fivec_replicates.py
- hifive-1.1.3/hifive/commands/combine_fivec_replicates.py
- hifive-1.1.3/hifive/commands/._combine_hic_replicates.py
- hifive-1.1.3/hifive/commands/combine_hic_replicates.py
- hifive-1.1.3/hifive/commands/._complete_fivec_project.py
- hifive-1.1.3/hifive/commands/complete_fivec_project.py
- hifive-1.1.3/hifive/commands/._complete_hic_project.py
- hifive-1.1.3/hifive/commands/complete_hic_project.py
- hifive-1.1.3/hifive/commands/._create_fendset.py
- hifive-1.1.3/hifive/commands/create_fendset.py
- hifive-1.1.3/hifive/commands/._create_fivec_dataset.py
- hifive-1.1.3/hifive/commands/create_fivec_dataset.py
- hifive-1.1.3/hifive/commands/._create_fivec_heatmap.py
- hifive-1.1.3/hifive/commands/create_fivec_heatmap.py
- hifive-1.1.3/hifive/commands/._create_fivec_project.py
- hifive-1.1.3/hifive/commands/create_fivec_project.py
- hifive-1.1.3/hifive/commands/._create_fragmentset.py
- hifive-1.1.3/hifive/commands/create_fragmentset.py
- hifive-1.1.3/hifive/commands/._create_hic_dataset.py
- hifive-1.1.3/hifive/commands/create_hic_dataset.py
- hifive-1.1.3/hifive/commands/._create_hic_heatmap.py
- hifive-1.1.3/hifive/commands/create_hic_heatmap.py
- hifive-1.1.3/hifive/commands/._create_hic_mrheatmap.py
- hifive-1.1.3/hifive/commands/create_hic_mrheatmap.py
- hifive-1.1.3/hifive/commands/._create_hic_project.py
- hifive-1.1.3/hifive/commands/create_hic_project.py
- hifive-1.1.3/hifive/commands/._get_fivec_interval.py
- hifive-1.1.3/hifive/commands/get_fivec_interval.py
- hifive-1.1.3/hifive/commands/._get_hic_interval.py
- hifive-1.1.3/hifive/commands/get_hic_interval.py
- hifive-1.1.3/hifive/commands/._normalize_fivec_project.py
- hifive-1.1.3/hifive/commands/normalize_fivec_project.py
- hifive-1.1.3/hifive/commands/._normalize_hic_project.py
- hifive-1.1.3/hifive/commands/normalize_hic_project.py
- hifive-1.1.3/doc/.__static
- hifive-1.1.3/doc/_static
- hifive-1.1.3/doc/.__templates
- hifive-1.1.3/doc/_templates
- hifive-1.1.3/doc/._api.rst
- hifive-1.1.3/doc/api.rst
- hifive-1.1.3/doc/._binning.rst
- hifive-1.1.3/doc/binning.rst
- hifive-1.1.3/doc/._conf.py
- hifive-1.1.3/doc/conf.py
- hifive-1.1.3/doc/._distance_dependence.rst
- hifive-1.1.3/doc/distance_dependence.rst
- hifive-1.1.3/doc/._fend.rst
- hifive-1.1.3/doc/fend.rst
- hifive-1.1.3/doc/._filtering_data.rst
- hifive-1.1.3/doc/filtering_data.rst
- hifive-1.1.3/doc/._fivec.rst
- hifive-1.1.3/doc/fivec.rst
- hifive-1.1.3/doc/._fivec_binning.rst
- hifive-1.1.3/doc/fivec_binning.rst
- hifive-1.1.3/doc/._fivec_data.rst
- hifive-1.1.3/doc/fivec_data.rst
- hifive-1.1.3/doc/._fivec_tutorial.rst
- hifive-1.1.3/doc/fivec_tutorial.rst
- hifive-1.1.3/doc/._fragment.rst
- hifive-1.1.3/doc/fragment.rst
- hifive-1.1.3/doc/._fragment_handling.rst
- hifive-1.1.3/doc/fragment_handling.rst
- hifive-1.1.3/doc/._getting_started.rst
- hifive-1.1.3/doc/getting_started.rst
- hifive-1.1.3/doc/._hic.rst
- hifive-1.1.3/doc/hic.rst
- hifive-1.1.3/doc/._hic_binning.rst
- hifive-1.1.3/doc/hic_binning.rst
- hifive-1.1.3/doc/._hic_data.rst
- hifive-1.1.3/doc/hic_data.rst
- hifive-1.1.3/doc/._hic_tutorial.rst
- hifive-1.1.3/doc/hic_tutorial.rst
- hifive-1.1.3/doc/._hifive.rst
- hifive-1.1.3/doc/hifive.rst
- hifive-1.1.3/doc/._index.rst
- hifive-1.1.3/doc/index.rst
- hifive-1.1.3/doc/._introduction.rst
- hifive-1.1.3/doc/introduction.rst
- hifive-1.1.3/doc/._loading_data.rst
- hifive-1.1.3/doc/loading_data.rst
- hifive-1.1.3/doc/._make.bat
- hifive-1.1.3/doc/make.bat
- hifive-1.1.3/doc/._Makefile
- hifive-1.1.3/doc/Makefile
- hifive-1.1.3/doc/._mrheatmap.rst
- hifive-1.1.3/doc/mrheatmap.rst
- hifive-1.1.3/doc/._normalization.rst
- hifive-1.1.3/doc/normalization.rst
- hifive-1.1.3/doc/._plotting.rst
- hifive-1.1.3/doc/plotting.rst
- hifive-1.1.3/doc/._release_history.rst
- hifive-1.1.3/doc/release_history.rst
- hifive-1.1.3/doc/._requirements.txt
- hifive-1.1.3/doc/requirements.txt
- hifive-1.1.3/doc/_templates/._layout.html
- hifive-1.1.3/doc/_templates/layout.html
- hifive-1.1.3/doc/_static/._5c_distance.png
- hifive-1.1.3/doc/_static/5c_distance.png
- hifive-1.1.3/doc/_static/._default.css
- hifive-1.1.3/doc/_static/default.css
- hifive-1.1.3/doc/_static/._flowchart.pdf
- hifive-1.1.3/doc/_static/flowchart.pdf
- hifive-1.1.3/doc/_static/._flowchart.png
- hifive-1.1.3/doc/_static/flowchart.png
- hifive-1.1.3/doc/_static/._hic_distance.png
- hifive-1.1.3/doc/_static/hic_distance.png
- hifive-1.1.3/doc/_static/._hic_filter.png
- hifive-1.1.3/doc/_static/hic_filter.png
- hifive-1.1.3/bin/._fetch_mrh_data
- hifive-1.1.3/bin/fetch_mrh_data
- hifive-1.1.3/bin/._hifive
- hifive-1.1.3/bin/hifive
