# Supplementary material for: HiFive: a tool suite for easy and efficient HiC and 5C data analysis
Source: Genome Biol. 2015 Oct 24;16:237. doi: 10.1186/s13059-015-0806-y (PMC5410870; doi:10.1186/s13059-015-0806-y)
Supplement: Supplementary file 2 — A tar archive containing the HiFive software library. (BZ2 578 kb) [file 13059_2015_806_MOESM2_ESM.bz2 › hifive-1.1.3/Dockerfile]

# HiFive latest version docker container build file

# Load base container ubuntu version 14.04

FROM ubuntu:14.04

# Load python2.7, samtools, and gfortran

RUN apt-get update
RUN apt-get install -y python2.7-dev samtools gfortran

# Load libraries hdf5, atlas, 

RUN apt-get install -y libhdf5-dev libatlas-base-dev

# Load mpi and supporting library

# RUN apt-get install openmpi-bin openmpi-common openssh-client openssh-server libopenmpi1.6 libopenmpi-dev -y

# Get pip

RUN apt-get install -y python-pip
RUN pip install -U pip
RUN pip install -U setuptools

# Get python packages: numpy, scipy, pysam, cython, mpi4py, and h5py

# RUN pip install numpy scipy pysam cython mpi4py
RUN pip install numpy scipy pysam cython
RUN pip install h5py

# Get python package PIL

RUN ln -s /usr/lib/x86_64-linux-gnu/libjpeg.so.8.0.2 /usr/lib/libjpeg.so
RUN ln -s /usr/lib/x86_64-linux-gnu/libz.so /usr/lib/libz.so
RUN apt-get install -y wget
RUN cd tmp && wget http://effbot.org/downloads/Imaging-1.1.7.tar.gz && tar xzf Imaging-1.1.7.tar.gz && cd Imaging-1.1.7&& python setup.py install

# Get hifive

RUN apt-get install -y unzip wget
RUN mkdir -p tmp && cd tmp && wget https://github.com/bxlab/hifive/archive/v1.1.3.zip && unzip v1.1.3.zip && cd hifive-1.1.3 && python setup.py install

# Get hifive test data

RUN mkdir -p test_data && cd test_data && wget http://files.figshare.com/2258231/testdata.tar.bz2 && tar xjf testdata.tar.bz2

MAINTAINER Michael Sauria <mike.sauria@jhu.edu>
