# Supplementary material for: HiFive: a tool suite for easy and efficient HiC and 5C data analysis
Source: Genome Biol. 2015 Oct 24;16:237. doi: 10.1186/s13059-015-0806-y (PMC5410870; doi:10.1186/s13059-015-0806-y)
Supplement: Supplementary file 2 — A tar archive containing the HiFive software library. (BZ2 578 kb) [file 13059_2015_806_MOESM2_ESM.bz2 › hifive-1.1.3/ez_setup.py]

#!/usr/bin/env python
"""Bootstrap setuptools installation

To use setuptools in your package's setup.py, include this
file in the same directory and add this to the top of your setup.py::

    from ez_setup import use_setuptools
    use_setuptools()

To require a specific version of setuptools, set a download
mirror, or use an alternate download directory, simply supply
the appropriate options to ``use_setuptools()``.

This file can also be run as a script to install or upgrade setuptools.
"""
import os
import shutil
import sys
import tempfile
import zipfile
import optparse
import subprocess
import platform
import textwrap
import contextlib

from distutils import log

try:
    from urllib.request import urlopen
except ImportError:
    from urllib2 import urlopen

try:
    from site import USER_SITE
except ImportError:
    USER_SITE = None

DEFAULT_VERSION = "11.1"
DEFAULT_URL = "https://pypi.python.org/packages/source/s/setuptools/"

def _python_cmd(*args):
    """
    Return True if the command succeeded.
    """
    args = (sys.executable,) + args
    return subprocess.call(args) == 0


def _install(archive_filename, install_args=()):
    with archive_context(archive_filename):
        # installing
        log.warn('Installing Setuptools')
        if not _python_cmd('setup.py', 'install', *install_args):
            log.warn('Something went wrong during the installation.')
            log.warn('See the error message above.')
            # exitcode will be 2
            return 2


def _build_egg(egg, archive_filename, to_dir):
    with archive_context(archive_filename):
        # building an egg
        log.warn('Building a Setuptools egg in %s', to_dir)
        _python_cmd('setup.py', '-q', 'bdist_egg', '--dist-dir', to_dir)
    # returning the result
    log.warn(egg)
    if not os.path.exists(egg):
        raise IOError('Could not build the egg.')


class ContextualZipFile(zipfile.ZipFile):
    """
    Supplement ZipFile class to support context manager for Python 2.6
    """

    def __enter__(self):
        return self

    def __exit__(self, type, value, traceback):
        self.close()

    def __new__(cls, *args, **kwargs):
        """
        Construct a ZipFile or ContextualZipFile as appropriate
        """
        if hasattr(zipfile.ZipFile, '__exit__'):
            return zipfile.ZipFile(*args, **kwargs)
        return super(ContextualZipFile, cls).__new__(cls)


@contextlib.contextmanager
def archive_context(filename):
    # extracting the archive
    tmpdir = tempfile.mkdtemp()
    log.warn('Extracting in %s', tmpdir)
    old_wd = os.getcwd()
    try:
        os.chdir(tmpdir)
        with ContextualZipFile(filename) as archive:
            archive.extractall()

        # going in the directory
        subdir = os.path.join(tmpdir, os.listdir(tmpdir)[0])
        os.chdir(subdir)
        log.warn('Now working in %s', subdir)
        yield

    finally:
        os.chdir(old_wd)
        shutil.rmtree(tmpdir)


def _do_download(version, download_base, to_dir, download_delay):
    egg = os.path.join(to_dir, 'setuptools-%s-py%d.%d.egg'
                       % (version, sys.version_info[0], sys.version_info[1]))
    if not os.path.exists(egg):
        archive = download_setuptools(version, download_base,
                                      to_dir, download_delay)
        _build_egg(egg, archive, to_dir)
    sys.path.insert(0, egg)

    # Remove previously-imported pkg_resources if present (see
    # https://bitbucket.org/pypa/setuptools/pull-request/7/ for details).
    if 'pkg_resources' in sys.modules:
        del sys.modules['pkg_resources']

    import setuptools
    setuptools.bootstrap_install_from = egg


def use_setuptools(version=DEFAULT_VERSION, download_base=DEFAULT_URL,
        to_dir=os.curdir, download_delay=15):
    to_dir = os.path.abspath(to_dir)
    rep_modules = 'pkg_resources', 'setuptools'
    imported = set(sys.modules).intersection(rep_modules)
    try:
        import pkg_resources
    except ImportError:
        return _do_download(version, download_base, to_dir, download_delay)
    try:
        pkg_resources.require("setuptools>=" + version)
        return
    except pkg_resources.DistributionNotFound:
        return _do_download(version, download_base, to_dir, download_delay)
    except pkg_resources.VersionConflict as VC_err:
        if imported:
            msg = textwrap.dedent("""
                The required version of setuptools (>={version}) is not available,
                and can't be installed while this script is running. Please
                install a more recent version first, using
                'easy_install -U setuptools'.

                (Currently using {VC_err.args[0]!r})
                """).format(VC_err=VC_err, version=version)
            sys.stderr.write(msg)
            sys.exit(2)

        # otherwise, reload ok
        del pkg_resources, sys.modules['pkg_resources']
        return _do_download(version, download_base, to_dir, download_delay)

def _clean_check(cmd, target):
    """
    Run the command to download target. If the command fails, clean up before
    re-raising the error.
    """
    try:
        subprocess.check_call(cmd)
    except subprocess.CalledProcessError:
        if os.access(target, os.F_OK):
            os.unlink(target)
        raise

def download_file_powershell(url, target):
    """
    Download the file at url to target using Powershell (which will validate
    trust). Raise an exception if the command cannot complete.
    """
    target = os.path.abspath(target)
    ps_cmd = (
        "[System.Net.WebRequest]::DefaultWebProxy.Credentials = "
        "[System.Net.CredentialCache]::DefaultCredentials; "
        "(new-object System.Net.WebClient).DownloadFile(%(url)r, %(target)r)"
        % vars()
    )
    cmd = [
        'powershell',
        '-Command',
        ps_cmd,
    ]
    _clean_check(cmd, target)

def has_powershell():
    if platform.system() != 'Windows':
        return False
    cmd = ['powershell', '-Command', 'echo test']
    with open(os.path.devnull, 'wb') as devnull:
        try:
            subprocess.check_call(cmd, stdout=devnull, stderr=devnull)
        except Exception:
            return False
    return True

download_file_powershell.viable = has_powershell

def download_file_curl(url, target):
    cmd = ['curl', url, '--silent', '--output', target]
    _clean_check(cmd, target)

def has_curl():
    cmd = ['curl', '--version']
    with open(os.path.devnull, 'wb') as devnull:
        try:
            subprocess.check_call(cmd, stdout=devnull, stderr=devnull)
        except Exception:
            return False
    return True

download_file_curl.viable = has_curl

def download_file_wget(url, target):
    cmd = ['wget', url, '--quiet', '--output-document', target]
    _clean_check(cmd, target)

def has_wget():
    cmd = ['wget', '--version']
    with open(os.path.devnull, 'wb') as devnull:
        try:
            subprocess.check_call(cmd, stdout=devnull, stderr=devnull)
        except Exception:
            return False
    return True

download_file_wget.viable = has_wget

def download_file_insecure(url, target):
    """
    Use Python to download the file, even though it cannot authenticate the
    connection.
    """
    src = urlopen(url)
    try:
        # Read all the data in one block.
        data = src.read()
    finally:
        src.close()

    # Write all the data in one block to avoid creating a partial file.
    with open(target, "wb") as dst:
        dst.write(data)

download_file_insecure.viable = lambda: True

def get_best_downloader():
    downloaders = (
        download_file_powershell,
        download_file_curl,
        download_file_wget,
        download_file_insecure,
    )
    viable_downloaders = (dl for dl in downloaders if dl.viable())
    return next(viable_downloaders, None)

def download_setuptools(version=DEFAULT_VERSION, download_base=DEFAULT_URL,
        to_dir=os.curdir, delay=15, downloader_factory=get_best_downloader):
    """
    Download setuptools from a specified location and return its filename

    `version` should be a valid setuptools version number that is available
    as an sdist for download under the `download_base` URL (which should end
    with a '/'). `to_dir` is the directory where the egg will be downloaded.
    `delay` is the number of seconds to pause before an actual download
    attempt.

    ``downloader_factory`` should be a function taking no arguments and
    returning a function for downloading a URL to a target.
    """
    # making sure we use the absolute path
    to_dir = os.path.abspath(to_dir)
    zip_name = "setuptools-%s.zip" % version
    url = download_base + zip_name
    saveto = os.path.join(to_dir, zip_name)
    if not os.path.exists(saveto):  # Avoid repeated downloads
        log.warn("Downloading %s", url)
        downloader = downloader_factory()
        downloader(url, saveto)
    return os.path.realpath(saveto)

def _build_install_args(options):
    """
    Build the arguments to 'python setup.py install' on the setuptools package
    """
    return ['--user'] if options.user_install else []

def _parse_args():
    """
    Parse the command line for options
    """
    parser = optparse.OptionParser()
    parser.add_option(
        '--user', dest='user_install', action='store_true', default=False,
        help='install in user site package (requires Python 2.6 or later)')
    parser.add_option(
        '--download-base', dest='download_base', metavar="URL",
        default=DEFAULT_URL,
        help='alternative URL from where to download the setuptools package')
    parser.add_option(
        '--insecure', dest='downloader_factory', action='store_const',
        const=lambda: download_file_insecure, default=get_best_downloader,
        help='Use internal, non-validating downloader'
    )
    parser.add_option(
        '--version', help="Specify which version to download",
        default=DEFAULT_VERSION,
    )
    options, args = parser.parse_args()
    # positional arguments are ignored
    return options

def main():
    """Install or upgrade setuptools and EasyInstall"""
    options = _parse_args()
    archive = download_setuptools(
        version=options.version,
        download_base=options.download_base,
        downloader_factory=options.downloader_factory,
    )
    return _install(archive, _build_install_args(options))

if __name__ == '__main__':
    sys.exit(main())
