# Supplementary material for: HiFive: a tool suite for easy and efficient HiC and 5C data analysis
Source: Genome Biol. 2015 Oct 24;16:237. doi: 10.1186/s13059-015-0806-y (PMC5410870; doi:10.1186/s13059-015-0806-y)
Supplement: Supplementary file 2 — A tar archive containing the HiFive software library. (BZ2 578 kb) [file 13059_2015_806_MOESM2_ESM.bz2 › hifive-1.1.3/MANIFEST.in]

include test/data/test*
include ez_setup.py
include *.txt
include *.rst
recursive-include doc *.rst
recursive-include doc *.py
recursive-include doc *.png
include doc/Makefile
include hifive/libraries/*.hpp
