# Supplementary material for: HiFive: a tool suite for easy and efficient HiC and 5C data analysis
Source: Genome Biol. 2015 Oct 24;16:237. doi: 10.1186/s13059-015-0806-y (PMC5410870; doi:10.1186/s13059-015-0806-y)
Supplement: Supplementary file 2 — A tar archive containing the HiFive software library. (BZ2 578 kb) [file 13059_2015_806_MOESM2_ESM.bz2 › hifive-1.1.3/test/data/test.counts]

Primer_167_Rev	Primer_32_For	1
Primer_32_For	Primer_87_Rev	1
Primer_12_For	Primer_93_Rev	1
Primer_19_Rev	Primer_46_For	1
Primer_24_For	Primer_83_Rev	1
Primer_107_Rev	Primer_186_For	1
Primer_161_Rev	Primer_170_For	1
Primer_17_Rev	Primer_74_For	1
Primer_109_Rev	Primer_142_For	1
Primer_142_For	Primer_53_Rev	1
Primer_199_Rev	Primer_42_For	1
Primer_161_Rev	Primer_88_For	1
Primer_16_For	Primer_65_Rev	1
Primer_142_For	Primer_161_Rev	1
Primer_08_For	Primer_37_Rev	1
Primer_07_Rev	Primer_62_For	1
Primer_38_For	Primer_99_Rev	1
Primer_182_For	Primer_61_Rev	1
Primer_110_For	Primer_165_Rev	1
Primer_25_Rev	Primer_76_For	1
Primer_24_For	Primer_85_Rev	1
Primer_49_Rev	Primer_70_For	1
Primer_110_For	Primer_181_Rev	1
Primer_112_For	Primer_139_Rev	1
Primer_72_For	Primer_85_Rev	1
Primer_150_For	Primer_197_Rev	1
Primer_123_Rev	Primer_174_For	1
Primer_128_For	Primer_191_Rev	1
Primer_06_For	Primer_23_Rev	1
Primer_28_For	Primer_51_Rev	1
Primer_136_For	Primer_165_Rev	1
Primer_140_For	Primer_153_Rev	1
Primer_74_For	Primer_75_Rev	1
Primer_06_For	Primer_175_Rev	1
Primer_106_For	Primer_123_Rev	1
Primer_143_Rev	Primer_186_For	1
Primer_117_Rev	Primer_136_For	1
Primer_77_Rev	Primer_96_For	1
Primer_08_For	Primer_97_Rev	1
Primer_125_Rev	Primer_146_For	1
Primer_138_For	Primer_167_Rev	1
Primer_26_For	Primer_53_Rev	1
Primer_121_Rev	Primer_170_For	1
Primer_138_For	Primer_61_Rev	1
Primer_125_Rev	Primer_168_For	1
Primer_159_Rev	Primer_70_For	1
Primer_115_Rev	Primer_166_For	1
Primer_186_For	Primer_25_Rev	1
Primer_151_Rev	Primer_184_For	1
Primer_130_For	Primer_53_Rev	1
Primer_165_Rev	Primer_168_For	1
Primer_14_For	Primer_69_Rev	1
Primer_114_For	Primer_153_Rev	1
Primer_02_For	Primer_151_Rev	1
Primer_113_Rev	Primer_48_For	1
Primer_41_Rev	Primer_58_For	1
Primer_52_For	Primer_89_Rev	1
Primer_37_Rev	Primer_72_For	1
Primer_33_Rev	Primer_48_For	1
Primer_107_Rev	Primer_134_For	1
Primer_129_Rev	Primer_178_For	1
Primer_175_Rev	Primer_176_For	1
Primer_35_Rev	Primer_68_For	1
Primer_113_Rev	Primer_160_For	1
Primer_21_Rev	Primer_24_For	1
Primer_05_Rev	Primer_138_For	1
Primer_104_For	Primer_165_Rev	1
Primer_16_For	Primer_53_Rev	1
Primer_121_Rev	Primer_178_For	1
Primer_123_Rev	Primer_70_For	1
Primer_64_For	Primer_67_Rev	1
Primer_48_For	Primer_87_Rev	1
Primer_32_For	Primer_97_Rev	1
Primer_161_Rev	Primer_48_For	1
Primer_08_For	Primer_15_Rev	1
Primer_157_Rev	Primer_158_For	1
Primer_13_Rev	Primer_26_For	1
Primer_55_Rev	Primer_90_For	1
Primer_24_For	Primer_47_Rev	1
Primer_100_For	Primer_103_Rev	1
Primer_21_Rev	Primer_22_For	1
Primer_126_For	Primer_157_Rev	1
Primer_109_Rev	Primer_156_For	1
Primer_164_For	Primer_173_Rev	1
Primer_152_For	Primer_199_Rev	1
Primer_12_For	Primer_23_Rev	1
Primer_67_Rev	Primer_90_For	1
Primer_158_For	Primer_15_Rev	1
Primer_152_For	Primer_185_Rev	1
Primer_01_Rev	Primer_72_For	1
Primer_168_For	Primer_195_Rev	1
Primer_127_Rev	Primer_192_For	2
Primer_106_For	Primer_173_Rev	1
Primer_06_For	Primer_97_Rev	1
Primer_154_For	Primer_155_Rev	1
Primer_58_For	Primer_81_Rev	1
Primer_26_For	Primer_67_Rev	1
Primer_86_For	Primer_89_Rev	1
Primer_10_For	Primer_39_Rev	1
Primer_102_For	Primer_135_Rev	1
Primer_164_For	Primer_193_Rev	1
Primer_150_For	Primer_177_Rev	1
Primer_131_Rev	Primer_184_For	1
Primer_10_For	Primer_17_Rev	1
Primer_165_Rev	Primer_178_For	1
Primer_129_Rev	Primer_72_For	1
Primer_29_Rev	Primer_46_For	1
Primer_00_For	Primer_81_Rev	1
Primer_136_For	Primer_185_Rev	1
Primer_83_Rev	Primer_88_For	1
Primer_104_For	Primer_35_Rev	1
Primer_165_Rev	Primer_182_For	1
Primer_112_For	Primer_199_Rev	1
Primer_09_Rev	Primer_198_For	1
Primer_45_Rev	Primer_76_For	1
Primer_160_For	Primer_35_Rev	1
Primer_18_For	Primer_97_Rev	1
Primer_69_Rev	Primer_96_For	1
Primer_164_For	Primer_185_Rev	1
