# Supplementary material for: HiFive: a tool suite for easy and efficient HiC and 5C data analysis
Source: Genome Biol. 2015 Oct 24;16:237. doi: 10.1186/s13059-015-0806-y (PMC5410870; doi:10.1186/s13059-015-0806-y)
Supplement: Supplementary file 2 — A tar archive containing the HiFive software library. (BZ2 578 kb) [file 13059_2015_806_MOESM2_ESM.bz2 › hifive-1.1.3/test/data/test.counts_full]

Primer_00_For	Primer_01_Rev	870
Primer_00_For	Primer_03_Rev	130
Primer_00_For	Primer_05_Rev	83
Primer_00_For	Primer_07_Rev	53
Primer_00_For	Primer_09_Rev	116
Primer_00_For	Primer_11_Rev	43
Primer_00_For	Primer_13_Rev	46
Primer_00_For	Primer_15_Rev	30
Primer_00_For	Primer_17_Rev	20
Primer_00_For	Primer_19_Rev	14
Primer_00_For	Primer_21_Rev	72
Primer_00_For	Primer_23_Rev	32
Primer_00_For	Primer_25_Rev	22
Primer_00_For	Primer_27_Rev	7
Primer_00_For	Primer_29_Rev	9
Primer_00_For	Primer_31_Rev	9
Primer_00_For	Primer_33_Rev	14
Primer_00_For	Primer_35_Rev	6
Primer_00_For	Primer_37_Rev	22
Primer_00_For	Primer_39_Rev	49
Primer_00_For	Primer_41_Rev	36
Primer_00_For	Primer_43_Rev	13
Primer_00_For	Primer_45_Rev	49
Primer_00_For	Primer_47_Rev	14
Primer_00_For	Primer_49_Rev	18
Primer_00_For	Primer_51_Rev	12
Primer_00_For	Primer_53_Rev	16
Primer_00_For	Primer_55_Rev	47
Primer_00_For	Primer_57_Rev	12
Primer_00_For	Primer_59_Rev	22
Primer_00_For	Primer_61_Rev	5
Primer_00_For	Primer_63_Rev	41
Primer_00_For	Primer_65_Rev	19
Primer_00_For	Primer_67_Rev	11
Primer_00_For	Primer_69_Rev	12
Primer_00_For	Primer_71_Rev	11
Primer_00_For	Primer_73_Rev	84
Primer_00_For	Primer_75_Rev	5
Primer_00_For	Primer_77_Rev	16
Primer_00_For	Primer_79_Rev	7
Primer_00_For	Primer_81_Rev	10
Primer_00_For	Primer_83_Rev	8
Primer_00_For	Primer_85_Rev	8
Primer_00_For	Primer_87_Rev	17
Primer_00_For	Primer_89_Rev	8
Primer_00_For	Primer_91_Rev	18
Primer_00_For	Primer_93_Rev	4
Primer_00_For	Primer_95_Rev	50
Primer_00_For	Primer_97_Rev	25
Primer_00_For	Primer_99_Rev	4
Primer_02_For	Primer_01_Rev	260
Primer_02_For	Primer_03_Rev	262
Primer_02_For	Primer_05_Rev	62
Primer_02_For	Primer_07_Rev	66
Primer_02_For	Primer_09_Rev	78
Primer_02_For	Primer_11_Rev	26
Primer_02_For	Primer_13_Rev	28
Primer_02_For	Primer_15_Rev	43
Primer_02_For	Primer_17_Rev	32
Primer_02_For	Primer_19_Rev	6
Primer_02_For	Primer_21_Rev	71
Primer_02_For	Primer_23_Rev	14
Primer_02_For	Primer_25_Rev	13
Primer_02_For	Primer_27_Rev	13
Primer_02_For	Primer_29_Rev	21
Primer_02_For	Primer_31_Rev	2
Primer_02_For	Primer_33_Rev	10
Primer_02_For	Primer_35_Rev	10
Primer_02_For	Primer_37_Rev	10
Primer_02_For	Primer_39_Rev	9
Primer_02_For	Primer_41_Rev	16
Primer_02_For	Primer_43_Rev	7
Primer_02_For	Primer_45_Rev	38
Primer_02_For	Primer_47_Rev	10
Primer_02_For	Primer_49_Rev	11
Primer_02_For	Primer_51_Rev	16
Primer_02_For	Primer_53_Rev	15
Primer_02_For	Primer_55_Rev	23
Primer_02_For	Primer_57_Rev	8
Primer_02_For	Primer_59_Rev	28
Primer_02_For	Primer_61_Rev	3
Primer_02_For	Primer_63_Rev	8
Primer_02_For	Primer_65_Rev	10
Primer_02_For	Primer_67_Rev	13
Primer_02_For	Primer_69_Rev	9
Primer_02_For	Primer_71_Rev	11
Primer_02_For	Primer_73_Rev	57
Primer_02_For	Primer_75_Rev	3
Primer_02_For	Primer_77_Rev	6
Primer_02_For	Primer_79_Rev	10
Primer_02_For	Primer_81_Rev	9
Primer_02_For	Primer_83_Rev	4
Primer_02_For	Primer_85_Rev	4
Primer_02_For	Primer_87_Rev	9
Primer_02_For	Primer_89_Rev	4
Primer_02_For	Primer_91_Rev	20
Primer_02_For	Primer_93_Rev	5
Primer_02_For	Primer_95_Rev	11
Primer_02_For	Primer_97_Rev	46
Primer_02_For	Primer_99_Rev	14
Primer_04_For	Primer_01_Rev	141
Primer_04_For	Primer_03_Rev	158
Primer_04_For	Primer_05_Rev	20
Primer_04_For	Primer_07_Rev	18
Primer_04_For	Primer_09_Rev	44
Primer_04_For	Primer_11_Rev	28
Primer_04_For	Primer_13_Rev	37
Primer_04_For	Primer_15_Rev	18
Primer_04_For	Primer_17_Rev	9
Primer_04_For	Primer_19_Rev	7
Primer_04_For	Primer_21_Rev	13
Primer_04_For	Primer_23_Rev	6
Primer_04_For	Primer_25_Rev	10
Primer_04_For	Primer_27_Rev	4
Primer_04_For	Primer_29_Rev	7
Primer_04_For	Primer_31_Rev	3
Primer_04_For	Primer_33_Rev	9
Primer_04_For	Primer_35_Rev	4
Primer_04_For	Primer_37_Rev	4
Primer_04_For	Primer_39_Rev	7
Primer_04_For	Primer_41_Rev	6
Primer_04_For	Primer_43_Rev	5
Primer_04_For	Primer_45_Rev	16
Primer_04_For	Primer_47_Rev	4
Primer_04_For	Primer_49_Rev	2
Primer_04_For	Primer_51_Rev	3
Primer_04_For	Primer_53_Rev	10
Primer_04_For	Primer_55_Rev	5
Primer_04_For	Primer_57_Rev	3
Primer_04_For	Primer_59_Rev	7
Primer_04_For	Primer_61_Rev	1
Primer_04_For	Primer_63_Rev	10
Primer_04_For	Primer_65_Rev	8
Primer_04_For	Primer_67_Rev	5
Primer_04_For	Primer_69_Rev	3
Primer_04_For	Primer_71_Rev	3
Primer_04_For	Primer_73_Rev	20
Primer_04_For	Primer_75_Rev	3
Primer_04_For	Primer_77_Rev	2
Primer_04_For	Primer_79_Rev	1
Primer_04_For	Primer_81_Rev	4
Primer_04_For	Primer_83_Rev	2
Primer_04_For	Primer_85_Rev	8
Primer_04_For	Primer_87_Rev	5
Primer_04_For	Primer_89_Rev	4
Primer_04_For	Primer_91_Rev	6
Primer_04_For	Primer_93_Rev	3
Primer_04_For	Primer_95_Rev	8
Primer_04_For	Primer_97_Rev	12
Primer_04_For	Primer_99_Rev	4
Primer_06_For	Primer_01_Rev	231
Primer_06_For	Primer_03_Rev	65
Primer_06_For	Primer_05_Rev	30
Primer_06_For	Primer_07_Rev	242
Primer_06_For	Primer_09_Rev	92
Primer_06_For	Primer_11_Rev	49
Primer_06_For	Primer_13_Rev	34
Primer_06_For	Primer_15_Rev	61
Primer_06_For	Primer_17_Rev	16
Primer_06_For	Primer_19_Rev	8
Primer_06_For	Primer_21_Rev	117
Primer_06_For	Primer_23_Rev	24
Primer_06_For	Primer_25_Rev	21
Primer_06_For	Primer_27_Rev	49
Primer_06_For	Primer_29_Rev	11
Primer_06_For	Primer_31_Rev	5
Primer_06_For	Primer_33_Rev	15
Primer_06_For	Primer_35_Rev	17
Primer_06_For	Primer_37_Rev	10
Primer_06_For	Primer_39_Rev	15
Primer_06_For	Primer_41_Rev	26
Primer_06_For	Primer_43_Rev	10
Primer_06_For	Primer_45_Rev	13
Primer_06_For	Primer_47_Rev	10
Primer_06_For	Primer_49_Rev	9
Primer_06_For	Primer_51_Rev	13
Primer_06_For	Primer_53_Rev	8
Primer_06_For	Primer_55_Rev	30
Primer_06_For	Primer_57_Rev	9
Primer_06_For	Primer_59_Rev	34
Primer_06_For	Primer_61_Rev	2
Primer_06_For	Primer_63_Rev	25
Primer_06_For	Primer_65_Rev	13
Primer_06_For	Primer_67_Rev	29
Primer_06_For	Primer_69_Rev	4
Primer_06_For	Primer_71_Rev	3
Primer_06_For	Primer_73_Rev	27
Primer_06_For	Primer_75_Rev	4
Primer_06_For	Primer_77_Rev	6
Primer_06_For	Primer_79_Rev	4
Primer_06_For	Primer_81_Rev	5
Primer_06_For	Primer_83_Rev	3
Primer_06_For	Primer_85_Rev	5
Primer_06_For	Primer_87_Rev	11
Primer_06_For	Primer_89_Rev	4
Primer_06_For	Primer_91_Rev	19
Primer_06_For	Primer_93_Rev	8
Primer_06_For	Primer_95_Rev	10
Primer_06_For	Primer_97_Rev	52
Primer_06_For	Primer_99_Rev	3
Primer_08_For	Primer_01_Rev	86
Primer_08_For	Primer_03_Rev	90
Primer_08_For	Primer_05_Rev	70
Primer_08_For	Primer_07_Rev	666
Primer_08_For	Primer_09_Rev	339
Primer_08_For	Primer_11_Rev	19
Primer_08_For	Primer_13_Rev	52
Primer_08_For	Primer_15_Rev	98
Primer_08_For	Primer_17_Rev	28
Primer_08_For	Primer_19_Rev	20
Primer_08_For	Primer_21_Rev	70
Primer_08_For	Primer_23_Rev	41
Primer_08_For	Primer_25_Rev	27
Primer_08_For	Primer_27_Rev	8
Primer_08_For	Primer_29_Rev	52
Primer_08_For	Primer_31_Rev	8
Primer_08_For	Primer_33_Rev	11
Primer_08_For	Primer_35_Rev	8
Primer_08_For	Primer_37_Rev	23
Primer_08_For	Primer_39_Rev	18
Primer_08_For	Primer_41_Rev	27
Primer_08_For	Primer_43_Rev	9
Primer_08_For	Primer_45_Rev	52
Primer_08_For	Primer_47_Rev	8
Primer_08_For	Primer_49_Rev	7
Primer_08_For	Primer_51_Rev	19
Primer_08_For	Primer_53_Rev	13
Primer_08_For	Primer_55_Rev	62
Primer_08_For	Primer_57_Rev	5
Primer_08_For	Primer_59_Rev	25
Primer_08_For	Primer_61_Rev	2
Primer_08_For	Primer_63_Rev	26
Primer_08_For	Primer_65_Rev	23
Primer_08_For	Primer_67_Rev	21
Primer_08_For	Primer_69_Rev	3
Primer_08_For	Primer_71_Rev	7
Primer_08_For	Primer_73_Rev	22
Primer_08_For	Primer_75_Rev	4
Primer_08_For	Primer_77_Rev	19
Primer_08_For	Primer_79_Rev	10
Primer_08_For	Primer_81_Rev	11
Primer_08_For	Primer_83_Rev	7
Primer_08_For	Primer_85_Rev	19
Primer_08_For	Primer_87_Rev	17
Primer_08_For	Primer_89_Rev	13
Primer_08_For	Primer_91_Rev	30
Primer_08_For	Primer_93_Rev	8
Primer_08_For	Primer_95_Rev	22
Primer_08_For	Primer_97_Rev	33
Primer_08_For	Primer_99_Rev	6
Primer_10_For	Primer_01_Rev	305
Primer_10_For	Primer_03_Rev	98
Primer_10_For	Primer_05_Rev	20
Primer_10_For	Primer_07_Rev	108
Primer_10_For	Primer_09_Rev	172
Primer_10_For	Primer_11_Rev	113
Primer_10_For	Primer_13_Rev	49
Primer_10_For	Primer_15_Rev	28
Primer_10_For	Primer_17_Rev	8
Primer_10_For	Primer_19_Rev	6
Primer_10_For	Primer_21_Rev	44
Primer_10_For	Primer_23_Rev	18
Primer_10_For	Primer_25_Rev	7
Primer_10_For	Primer_27_Rev	3
Primer_10_For	Primer_29_Rev	11
Primer_10_For	Primer_31_Rev	3
Primer_10_For	Primer_33_Rev	15
Primer_10_For	Primer_35_Rev	16
Primer_10_For	Primer_37_Rev	11
Primer_10_For	Primer_39_Rev	30
Primer_10_For	Primer_41_Rev	8
Primer_10_For	Primer_43_Rev	6
Primer_10_For	Primer_45_Rev	45
Primer_10_For	Primer_47_Rev	7
Primer_10_For	Primer_49_Rev	10
Primer_10_For	Primer_51_Rev	13
Primer_10_For	Primer_53_Rev	12
Primer_10_For	Primer_55_Rev	12
Primer_10_For	Primer_57_Rev	15
Primer_10_For	Primer_59_Rev	23
Primer_10_For	Primer_61_Rev	3
Primer_10_For	Primer_63_Rev	47
Primer_10_For	Primer_65_Rev	18
Primer_10_For	Primer_67_Rev	16
Primer_10_For	Primer_69_Rev	6
Primer_10_For	Primer_71_Rev	6
Primer_10_For	Primer_73_Rev	27
Primer_10_For	Primer_75_Rev	8
Primer_10_For	Primer_77_Rev	5
Primer_10_For	Primer_79_Rev	7
Primer_10_For	Primer_81_Rev	9
Primer_10_For	Primer_83_Rev	5
Primer_10_For	Primer_85_Rev	14
Primer_10_For	Primer_87_Rev	13
Primer_10_For	Primer_89_Rev	12
Primer_10_For	Primer_91_Rev	10
Primer_10_For	Primer_93_Rev	9
Primer_10_For	Primer_95_Rev	16
Primer_10_For	Primer_97_Rev	27
Primer_10_For	Primer_99_Rev	6
Primer_12_For	Primer_01_Rev	102
Primer_12_For	Primer_03_Rev	59
Primer_12_For	Primer_05_Rev	23
Primer_12_For	Primer_07_Rev	54
Primer_12_For	Primer_09_Rev	71
Primer_12_For	Primer_11_Rev	39
Primer_12_For	Primer_13_Rev	278
Primer_12_For	Primer_15_Rev	107
Primer_12_For	Primer_17_Rev	36
Primer_12_For	Primer_19_Rev	30
Primer_12_For	Primer_21_Rev	116
Primer_12_For	Primer_23_Rev	24
Primer_12_For	Primer_25_Rev	9
Primer_12_For	Primer_27_Rev	11
Primer_12_For	Primer_29_Rev	21
Primer_12_For	Primer_31_Rev	9
Primer_12_For	Primer_33_Rev	28
Primer_12_For	Primer_35_Rev	35
Primer_12_For	Primer_37_Rev	15
Primer_12_For	Primer_39_Rev	16
Primer_12_For	Primer_41_Rev	21
Primer_12_For	Primer_43_Rev	8
Primer_12_For	Primer_45_Rev	110
Primer_12_For	Primer_47_Rev	10
Primer_12_For	Primer_49_Rev	12
Primer_12_For	Primer_51_Rev	11
Primer_12_For	Primer_53_Rev	49
Primer_12_For	Primer_55_Rev	25
Primer_12_For	Primer_57_Rev	21
Primer_12_For	Primer_59_Rev	21
Primer_12_For	Primer_61_Rev	4
Primer_12_For	Primer_63_Rev	16
Primer_12_For	Primer_65_Rev	39
Primer_12_For	Primer_67_Rev	14
Primer_12_For	Primer_69_Rev	27
Primer_12_For	Primer_71_Rev	6
Primer_12_For	Primer_73_Rev	39
Primer_12_For	Primer_75_Rev	10
Primer_12_For	Primer_77_Rev	17
Primer_12_For	Primer_79_Rev	2
Primer_12_For	Primer_81_Rev	9
Primer_12_For	Primer_83_Rev	3
Primer_12_For	Primer_85_Rev	47
Primer_12_For	Primer_87_Rev	9
Primer_12_For	Primer_89_Rev	6
Primer_12_For	Primer_91_Rev	37
Primer_12_For	Primer_93_Rev	11
Primer_12_For	Primer_95_Rev	23
Primer_12_For	Primer_97_Rev	92
Primer_12_For	Primer_99_Rev	8
Primer_14_For	Primer_01_Rev	31
Primer_14_For	Primer_03_Rev	18
Primer_14_For	Primer_05_Rev	11
Primer_14_For	Primer_07_Rev	26
Primer_14_For	Primer_09_Rev	28
Primer_14_For	Primer_11_Rev	9
Primer_14_For	Primer_13_Rev	127
Primer_14_For	Primer_15_Rev	138
Primer_14_For	Primer_17_Rev	10
Primer_14_For	Primer_19_Rev	6
Primer_14_For	Primer_21_Rev	64
Primer_14_For	Primer_23_Rev	11
Primer_14_For	Primer_25_Rev	12
Primer_14_For	Primer_27_Rev	11
Primer_14_For	Primer_29_Rev	3
Primer_14_For	Primer_31_Rev	2
Primer_14_For	Primer_33_Rev	8
Primer_14_For	Primer_35_Rev	11
Primer_14_For	Primer_37_Rev	8
Primer_14_For	Primer_39_Rev	13
Primer_14_For	Primer_41_Rev	12
Primer_14_For	Primer_43_Rev	2
Primer_14_For	Primer_45_Rev	16
Primer_14_For	Primer_47_Rev	2
Primer_14_For	Primer_49_Rev	5
Primer_14_For	Primer_51_Rev	6
Primer_14_For	Primer_53_Rev	5
Primer_14_For	Primer_55_Rev	14
Primer_14_For	Primer_57_Rev	10
Primer_14_For	Primer_59_Rev	6
Primer_14_For	Primer_61_Rev	2
Primer_14_For	Primer_63_Rev	6
Primer_14_For	Primer_65_Rev	10
Primer_14_For	Primer_67_Rev	7
Primer_14_For	Primer_69_Rev	3
Primer_14_For	Primer_71_Rev	2
Primer_14_For	Primer_73_Rev	10
Primer_14_For	Primer_75_Rev	5
Primer_14_For	Primer_77_Rev	4
Primer_14_For	Primer_79_Rev	2
Primer_14_For	Primer_81_Rev	1
Primer_14_For	Primer_83_Rev	3
Primer_14_For	Primer_85_Rev	6
Primer_14_For	Primer_87_Rev	7
Primer_14_For	Primer_89_Rev	5
Primer_14_For	Primer_91_Rev	5
Primer_14_For	Primer_93_Rev	2
Primer_14_For	Primer_95_Rev	13
Primer_14_For	Primer_97_Rev	8
Primer_14_For	Primer_99_Rev	7
Primer_16_For	Primer_01_Rev	43
Primer_16_For	Primer_03_Rev	20
Primer_16_For	Primer_05_Rev	4
Primer_16_For	Primer_07_Rev	4
Primer_16_For	Primer_09_Rev	18
Primer_16_For	Primer_11_Rev	28
Primer_16_For	Primer_13_Rev	40
Primer_16_For	Primer_15_Rev	45
Primer_16_For	Primer_17_Rev	36
Primer_16_For	Primer_19_Rev	8
Primer_16_For	Primer_21_Rev	30
Primer_16_For	Primer_23_Rev	11
Primer_16_For	Primer_25_Rev	15
Primer_16_For	Primer_27_Rev	16
Primer_16_For	Primer_29_Rev	4
Primer_16_For	Primer_31_Rev	3
Primer_16_For	Primer_33_Rev	6
Primer_16_For	Primer_35_Rev	4
Primer_16_For	Primer_37_Rev	12
Primer_16_For	Primer_39_Rev	5
Primer_16_For	Primer_41_Rev	6
Primer_16_For	Primer_43_Rev	3
Primer_16_For	Primer_45_Rev	45
Primer_16_For	Primer_47_Rev	6
Primer_16_For	Primer_49_Rev	4
Primer_16_For	Primer_51_Rev	4
Primer_16_For	Primer_53_Rev	5
Primer_16_For	Primer_55_Rev	11
Primer_16_For	Primer_57_Rev	3
Primer_16_For	Primer_59_Rev	18
Primer_16_For	Primer_61_Rev	1
Primer_16_For	Primer_63_Rev	14
Primer_16_For	Primer_65_Rev	8
Primer_16_For	Primer_67_Rev	8
Primer_16_For	Primer_69_Rev	3
Primer_16_For	Primer_71_Rev	2
Primer_16_For	Primer_73_Rev	12
Primer_16_For	Primer_75_Rev	3
Primer_16_For	Primer_77_Rev	3
Primer_16_For	Primer_79_Rev	3
Primer_16_For	Primer_81_Rev	3
Primer_16_For	Primer_83_Rev	3
Primer_16_For	Primer_85_Rev	6
Primer_16_For	Primer_87_Rev	7
Primer_16_For	Primer_89_Rev	3
Primer_16_For	Primer_91_Rev	8
Primer_16_For	Primer_93_Rev	8
Primer_16_For	Primer_95_Rev	8
Primer_16_For	Primer_97_Rev	28
Primer_16_For	Primer_99_Rev	1
Primer_18_For	Primer_01_Rev	35
Primer_18_For	Primer_03_Rev	57
Primer_18_For	Primer_05_Rev	4
Primer_18_For	Primer_07_Rev	5
Primer_18_For	Primer_09_Rev	10
Primer_18_For	Primer_11_Rev	11
Primer_18_For	Primer_13_Rev	12
Primer_18_For	Primer_15_Rev	9
Primer_18_For	Primer_17_Rev	32
Primer_18_For	Primer_19_Rev	12
Primer_18_For	Primer_21_Rev	153
Primer_18_For	Primer_23_Rev	28
Primer_18_For	Primer_25_Rev	7
Primer_18_For	Primer_27_Rev	10
Primer_18_For	Primer_29_Rev	12
Primer_18_For	Primer_31_Rev	2
Primer_18_For	Primer_33_Rev	5
Primer_18_For	Primer_35_Rev	5
Primer_18_For	Primer_37_Rev	3
Primer_18_For	Primer_39_Rev	11
Primer_18_For	Primer_41_Rev	3
Primer_18_For	Primer_43_Rev	6
Primer_18_For	Primer_45_Rev	12
Primer_18_For	Primer_47_Rev	6
Primer_18_For	Primer_49_Rev	4
Primer_18_For	Primer_51_Rev	8
Primer_18_For	Primer_53_Rev	10
Primer_18_For	Primer_55_Rev	5
Primer_18_For	Primer_57_Rev	4
Primer_18_For	Primer_59_Rev	15
Primer_18_For	Primer_61_Rev	1
Primer_18_For	Primer_63_Rev	21
Primer_18_For	Primer_65_Rev	8
Primer_18_For	Primer_67_Rev	4
Primer_18_For	Primer_69_Rev	5
Primer_18_For	Primer_71_Rev	2
Primer_18_For	Primer_73_Rev	17
Primer_18_For	Primer_75_Rev	2
Primer_18_For	Primer_77_Rev	3
Primer_18_For	Primer_79_Rev	1
Primer_18_For	Primer_81_Rev	2
Primer_18_For	Primer_83_Rev	7
Primer_18_For	Primer_85_Rev	4
Primer_18_For	Primer_87_Rev	2
Primer_18_For	Primer_89_Rev	5
Primer_18_For	Primer_91_Rev	6
Primer_18_For	Primer_93_Rev	7
Primer_18_For	Primer_95_Rev	11
Primer_18_For	Primer_97_Rev	10
Primer_18_For	Primer_99_Rev	3
Primer_20_For	Primer_01_Rev	25
Primer_20_For	Primer_03_Rev	25
Primer_20_For	Primer_05_Rev	8
Primer_20_For	Primer_07_Rev	7
Primer_20_For	Primer_09_Rev	6
Primer_20_For	Primer_11_Rev	12
Primer_20_For	Primer_13_Rev	16
Primer_20_For	Primer_15_Rev	13
Primer_20_For	Primer_17_Rev	12
Primer_20_For	Primer_19_Rev	16
Primer_20_For	Primer_21_Rev	237
Primer_20_For	Primer_23_Rev	55
Primer_20_For	Primer_25_Rev	10
Primer_20_For	Primer_27_Rev	23
Primer_20_For	Primer_29_Rev	13
Primer_20_For	Primer_31_Rev	3
Primer_20_For	Primer_33_Rev	7
Primer_20_For	Primer_35_Rev	12
Primer_20_For	Primer_37_Rev	4
Primer_20_For	Primer_39_Rev	6
Primer_20_For	Primer_41_Rev	7
Primer_20_For	Primer_43_Rev	6
Primer_20_For	Primer_45_Rev	11
Primer_20_For	Primer_47_Rev	3
Primer_20_For	Primer_49_Rev	8
Primer_20_For	Primer_51_Rev	4
Primer_20_For	Primer_53_Rev	3
Primer_20_For	Primer_55_Rev	7
Primer_20_For	Primer_57_Rev	5
Primer_20_For	Primer_59_Rev	10
Primer_20_For	Primer_61_Rev	1
Primer_20_For	Primer_63_Rev	13
Primer_20_For	Primer_65_Rev	4
Primer_20_For	Primer_67_Rev	6
Primer_20_For	Primer_69_Rev	3
Primer_20_For	Primer_71_Rev	4
Primer_20_For	Primer_73_Rev	9
Primer_20_For	Primer_75_Rev	1
Primer_20_For	Primer_77_Rev	3
Primer_20_For	Primer_79_Rev	1
Primer_20_For	Primer_81_Rev	2
Primer_20_For	Primer_83_Rev	2
Primer_20_For	Primer_85_Rev	12
Primer_20_For	Primer_87_Rev	4
Primer_20_For	Primer_89_Rev	5
Primer_20_For	Primer_91_Rev	6
Primer_20_For	Primer_93_Rev	3
Primer_20_For	Primer_95_Rev	6
Primer_20_For	Primer_97_Rev	24
Primer_20_For	Primer_99_Rev	4
Primer_22_For	Primer_01_Rev	43
Primer_22_For	Primer_03_Rev	43
Primer_22_For	Primer_05_Rev	8
Primer_22_For	Primer_07_Rev	19
Primer_22_For	Primer_09_Rev	33
Primer_22_For	Primer_11_Rev	18
Primer_22_For	Primer_13_Rev	97
Primer_22_For	Primer_15_Rev	24
Primer_22_For	Primer_17_Rev	78
Primer_22_For	Primer_19_Rev	18
Primer_22_For	Primer_21_Rev	705
Primer_22_For	Primer_23_Rev	75
Primer_22_For	Primer_25_Rev	15
Primer_22_For	Primer_27_Rev	48
Primer_22_For	Primer_29_Rev	23
Primer_22_For	Primer_31_Rev	15
Primer_22_For	Primer_33_Rev	21
Primer_22_For	Primer_35_Rev	23
Primer_22_For	Primer_37_Rev	23
Primer_22_For	Primer_39_Rev	22
Primer_22_For	Primer_41_Rev	19
Primer_22_For	Primer_43_Rev	16
Primer_22_For	Primer_45_Rev	51
Primer_22_For	Primer_47_Rev	10
Primer_22_For	Primer_49_Rev	14
Primer_22_For	Primer_51_Rev	8
Primer_22_For	Primer_53_Rev	7
Primer_22_For	Primer_55_Rev	15
Primer_22_For	Primer_57_Rev	10
Primer_22_For	Primer_59_Rev	54
Primer_22_For	Primer_61_Rev	3
Primer_22_For	Primer_63_Rev	38
Primer_22_For	Primer_65_Rev	18
Primer_22_For	Primer_67_Rev	17
Primer_22_For	Primer_69_Rev	12
Primer_22_For	Primer_71_Rev	12
Primer_22_For	Primer_73_Rev	18
Primer_22_For	Primer_75_Rev	6
Primer_22_For	Primer_77_Rev	7
Primer_22_For	Primer_79_Rev	13
Primer_22_For	Primer_81_Rev	6
Primer_22_For	Primer_83_Rev	2
Primer_22_For	Primer_85_Rev	10
Primer_22_For	Primer_87_Rev	10
Primer_22_For	Primer_89_Rev	7
Primer_22_For	Primer_91_Rev	12
Primer_22_For	Primer_93_Rev	13
Primer_22_For	Primer_95_Rev	41
Primer_22_For	Primer_97_Rev	25
Primer_22_For	Primer_99_Rev	10
Primer_24_For	Primer_01_Rev	33
Primer_24_For	Primer_03_Rev	15
Primer_24_For	Primer_05_Rev	3
Primer_24_For	Primer_07_Rev	3
Primer_24_For	Primer_09_Rev	17
Primer_24_For	Primer_11_Rev	3
Primer_24_For	Primer_13_Rev	16
Primer_24_For	Primer_15_Rev	11
Primer_24_For	Primer_17_Rev	7
Primer_24_For	Primer_19_Rev	9
Primer_24_For	Primer_21_Rev	28
Primer_24_For	Primer_23_Rev	16
Primer_24_For	Primer_25_Rev	18
Primer_24_For	Primer_27_Rev	14
Primer_24_For	Primer_29_Rev	19
Primer_24_For	Primer_31_Rev	4
Primer_24_For	Primer_33_Rev	18
Primer_24_For	Primer_35_Rev	11
Primer_24_For	Primer_37_Rev	6
Primer_24_For	Primer_39_Rev	5
Primer_24_For	Primer_41_Rev	6
Primer_24_For	Primer_43_Rev	4
Primer_24_For	Primer_45_Rev	16
Primer_24_For	Primer_47_Rev	4
Primer_24_For	Primer_49_Rev	14
Primer_24_For	Primer_51_Rev	10
Primer_24_For	Primer_53_Rev	9
Primer_24_For	Primer_55_Rev	16
Primer_24_For	Primer_57_Rev	6
Primer_24_For	Primer_59_Rev	11
Primer_24_For	Primer_61_Rev	1
Primer_24_For	Primer_63_Rev	11
Primer_24_For	Primer_65_Rev	2
Primer_24_For	Primer_67_Rev	4
Primer_24_For	Primer_69_Rev	2
Primer_24_For	Primer_71_Rev	4
Primer_24_For	Primer_73_Rev	9
Primer_24_For	Primer_75_Rev	3
Primer_24_For	Primer_77_Rev	5
Primer_24_For	Primer_79_Rev	1
Primer_24_For	Primer_81_Rev	2
Primer_24_For	Primer_83_Rev	3
Primer_24_For	Primer_85_Rev	9
Primer_24_For	Primer_87_Rev	5
Primer_24_For	Primer_89_Rev	1
Primer_24_For	Primer_91_Rev	7
Primer_24_For	Primer_93_Rev	2
Primer_24_For	Primer_95_Rev	6
Primer_24_For	Primer_97_Rev	7
Primer_24_For	Primer_99_Rev	4
Primer_26_For	Primer_01_Rev	10
Primer_26_For	Primer_03_Rev	15
Primer_26_For	Primer_05_Rev	6
Primer_26_For	Primer_07_Rev	8
Primer_26_For	Primer_09_Rev	12
Primer_26_For	Primer_11_Rev	10
Primer_26_For	Primer_13_Rev	9
Primer_26_For	Primer_15_Rev	22
Primer_26_For	Primer_17_Rev	37
Primer_26_For	Primer_19_Rev	6
Primer_26_For	Primer_21_Rev	27
Primer_26_For	Primer_23_Rev	24
Primer_26_For	Primer_25_Rev	41
Primer_26_For	Primer_27_Rev	58
Primer_26_For	Primer_29_Rev	39
Primer_26_For	Primer_31_Rev	3
Primer_26_For	Primer_33_Rev	20
Primer_26_For	Primer_35_Rev	27
Primer_26_For	Primer_37_Rev	26
Primer_26_For	Primer_39_Rev	14
Primer_26_For	Primer_41_Rev	9
Primer_26_For	Primer_43_Rev	4
Primer_26_For	Primer_45_Rev	20
Primer_26_For	Primer_47_Rev	7
Primer_26_For	Primer_49_Rev	11
Primer_26_For	Primer_51_Rev	11
Primer_26_For	Primer_53_Rev	14
Primer_26_For	Primer_55_Rev	12
Primer_26_For	Primer_57_Rev	8
Primer_26_For	Primer_59_Rev	11
Primer_26_For	Primer_61_Rev	1
Primer_26_For	Primer_63_Rev	6
Primer_26_For	Primer_65_Rev	9
Primer_26_For	Primer_67_Rev	7
Primer_26_For	Primer_69_Rev	5
Primer_26_For	Primer_71_Rev	2
Primer_26_For	Primer_73_Rev	9
Primer_26_For	Primer_75_Rev	3
Primer_26_For	Primer_77_Rev	5
Primer_26_For	Primer_79_Rev	2
Primer_26_For	Primer_81_Rev	5
Primer_26_For	Primer_83_Rev	2
Primer_26_For	Primer_85_Rev	7
Primer_26_For	Primer_87_Rev	3
Primer_26_For	Primer_89_Rev	3
Primer_26_For	Primer_91_Rev	3
Primer_26_For	Primer_93_Rev	4
Primer_26_For	Primer_95_Rev	5
Primer_26_For	Primer_97_Rev	15
Primer_26_For	Primer_99_Rev	3
Primer_28_For	Primer_01_Rev	47
Primer_28_For	Primer_03_Rev	33
Primer_28_For	Primer_05_Rev	19
Primer_28_For	Primer_07_Rev	26
Primer_28_For	Primer_09_Rev	27
Primer_28_For	Primer_11_Rev	19
Primer_28_For	Primer_13_Rev	35
Primer_28_For	Primer_15_Rev	26
Primer_28_For	Primer_17_Rev	45
Primer_28_For	Primer_19_Rev	43
Primer_28_For	Primer_21_Rev	232
Primer_28_For	Primer_23_Rev	31
Primer_28_For	Primer_25_Rev	41
Primer_28_For	Primer_27_Rev	140
Primer_28_For	Primer_29_Rev	333
Primer_28_For	Primer_31_Rev	15
Primer_28_For	Primer_33_Rev	53
Primer_28_For	Primer_35_Rev	31
Primer_28_For	Primer_37_Rev	24
Primer_28_For	Primer_39_Rev	37
Primer_28_For	Primer_41_Rev	51
Primer_28_For	Primer_43_Rev	19
Primer_28_For	Primer_45_Rev	124
Primer_28_For	Primer_47_Rev	45
Primer_28_For	Primer_49_Rev	49
Primer_28_For	Primer_51_Rev	19
Primer_28_For	Primer_53_Rev	34
Primer_28_For	Primer_55_Rev	80
Primer_28_For	Primer_57_Rev	23
Primer_28_For	Primer_59_Rev	45
Primer_28_For	Primer_61_Rev	8
Primer_28_For	Primer_63_Rev	6
Primer_28_For	Primer_65_Rev	25
Primer_28_For	Primer_67_Rev	8
Primer_28_For	Primer_69_Rev	8
Primer_28_For	Primer_71_Rev	29
Primer_28_For	Primer_73_Rev	53
Primer_28_For	Primer_75_Rev	21
Primer_28_For	Primer_77_Rev	12
Primer_28_For	Primer_79_Rev	9
Primer_28_For	Primer_81_Rev	24
Primer_28_For	Primer_83_Rev	6
Primer_28_For	Primer_85_Rev	17
Primer_28_For	Primer_87_Rev	23
Primer_28_For	Primer_89_Rev	8
Primer_28_For	Primer_91_Rev	21
Primer_28_For	Primer_93_Rev	8
Primer_28_For	Primer_95_Rev	69
Primer_28_For	Primer_97_Rev	44
Primer_28_For	Primer_99_Rev	9
Primer_30_For	Primer_01_Rev	44
Primer_30_For	Primer_03_Rev	24
Primer_30_For	Primer_05_Rev	2
Primer_30_For	Primer_07_Rev	7
Primer_30_For	Primer_09_Rev	21
Primer_30_For	Primer_11_Rev	5
Primer_30_For	Primer_13_Rev	11
Primer_30_For	Primer_15_Rev	21
Primer_30_For	Primer_17_Rev	11
Primer_30_For	Primer_19_Rev	14
Primer_30_For	Primer_21_Rev	59
Primer_30_For	Primer_23_Rev	15
Primer_30_For	Primer_25_Rev	8
Primer_30_For	Primer_27_Rev	63
Primer_30_For	Primer_29_Rev	64
Primer_30_For	Primer_31_Rev	13
Primer_30_For	Primer_33_Rev	17
Primer_30_For	Primer_35_Rev	11
Primer_30_For	Primer_37_Rev	10
Primer_30_For	Primer_39_Rev	14
Primer_30_For	Primer_41_Rev	13
Primer_30_For	Primer_43_Rev	7
Primer_30_For	Primer_45_Rev	6
Primer_30_For	Primer_47_Rev	6
Primer_30_For	Primer_49_Rev	4
Primer_30_For	Primer_51_Rev	7
Primer_30_For	Primer_53_Rev	13
Primer_30_For	Primer_55_Rev	14
Primer_30_For	Primer_57_Rev	4
Primer_30_For	Primer_59_Rev	34
Primer_30_For	Primer_61_Rev	2
Primer_30_For	Primer_63_Rev	7
Primer_30_For	Primer_65_Rev	8
Primer_30_For	Primer_67_Rev	13
Primer_30_For	Primer_69_Rev	4
Primer_30_For	Primer_71_Rev	6
Primer_30_For	Primer_73_Rev	13
Primer_30_For	Primer_75_Rev	1
Primer_30_For	Primer_77_Rev	2
Primer_30_For	Primer_79_Rev	4
Primer_30_For	Primer_81_Rev	1
Primer_30_For	Primer_83_Rev	2
Primer_30_For	Primer_85_Rev	4
Primer_30_For	Primer_87_Rev	4
Primer_30_For	Primer_89_Rev	4
Primer_30_For	Primer_91_Rev	10
Primer_30_For	Primer_93_Rev	2
Primer_30_For	Primer_95_Rev	4
Primer_30_For	Primer_97_Rev	22
Primer_30_For	Primer_99_Rev	14
Primer_32_For	Primer_01_Rev	88
Primer_32_For	Primer_03_Rev	64
Primer_32_For	Primer_05_Rev	15
Primer_32_For	Primer_07_Rev	32
Primer_32_For	Primer_09_Rev	57
Primer_32_For	Primer_11_Rev	25
Primer_32_For	Primer_13_Rev	42
Primer_32_For	Primer_15_Rev	79
Primer_32_For	Primer_17_Rev	27
Primer_32_For	Primer_19_Rev	26
Primer_32_For	Primer_21_Rev	242
Primer_32_For	Primer_23_Rev	102
Primer_32_For	Primer_25_Rev	70
Primer_32_For	Primer_27_Rev	101
Primer_32_For	Primer_29_Rev	57
Primer_32_For	Primer_31_Rev	30
Primer_32_For	Primer_33_Rev	339
Primer_32_For	Primer_35_Rev	257
Primer_32_For	Primer_37_Rev	59
Primer_32_For	Primer_39_Rev	59
Primer_32_For	Primer_41_Rev	55
Primer_32_For	Primer_43_Rev	21
Primer_32_For	Primer_45_Rev	41
Primer_32_For	Primer_47_Rev	57
Primer_32_For	Primer_49_Rev	52
Primer_32_For	Primer_51_Rev	68
Primer_32_For	Primer_53_Rev	35
Primer_32_For	Primer_55_Rev	42
Primer_32_For	Primer_57_Rev	22
Primer_32_For	Primer_59_Rev	151
Primer_32_For	Primer_61_Rev	7
Primer_32_For	Primer_63_Rev	26
Primer_32_For	Primer_65_Rev	22
Primer_32_For	Primer_67_Rev	18
Primer_32_For	Primer_69_Rev	17
Primer_32_For	Primer_71_Rev	15
Primer_32_For	Primer_73_Rev	54
Primer_32_For	Primer_75_Rev	5
Primer_32_For	Primer_77_Rev	58
Primer_32_For	Primer_79_Rev	4
Primer_32_For	Primer_81_Rev	24
Primer_32_For	Primer_83_Rev	10
Primer_32_For	Primer_85_Rev	21
Primer_32_For	Primer_87_Rev	46
Primer_32_For	Primer_89_Rev	12
Primer_32_For	Primer_91_Rev	51
Primer_32_For	Primer_93_Rev	21
Primer_32_For	Primer_95_Rev	22
Primer_32_For	Primer_97_Rev	133
Primer_32_For	Primer_99_Rev	11
Primer_34_For	Primer_01_Rev	44
Primer_34_For	Primer_03_Rev	15
Primer_34_For	Primer_05_Rev	8
Primer_34_For	Primer_07_Rev	37
Primer_34_For	Primer_09_Rev	26
Primer_34_For	Primer_11_Rev	5
Primer_34_For	Primer_13_Rev	37
Primer_34_For	Primer_15_Rev	54
Primer_34_For	Primer_17_Rev	51
Primer_34_For	Primer_19_Rev	6
Primer_34_For	Primer_21_Rev	94
Primer_34_For	Primer_23_Rev	65
Primer_34_For	Primer_25_Rev	32
Primer_34_For	Primer_27_Rev	47
Primer_34_For	Primer_29_Rev	73
Primer_34_For	Primer_31_Rev	18
Primer_34_For	Primer_33_Rev	69
Primer_34_For	Primer_35_Rev	175
Primer_34_For	Primer_37_Rev	17
Primer_34_For	Primer_39_Rev	25
Primer_34_For	Primer_41_Rev	20
Primer_34_For	Primer_43_Rev	13
Primer_34_For	Primer_45_Rev	15
Primer_34_For	Primer_47_Rev	31
Primer_34_For	Primer_49_Rev	15
Primer_34_For	Primer_51_Rev	15
Primer_34_For	Primer_53_Rev	11
Primer_34_For	Primer_55_Rev	88
Primer_34_For	Primer_57_Rev	20
Primer_34_For	Primer_59_Rev	33
Primer_34_For	Primer_61_Rev	4
Primer_34_For	Primer_63_Rev	38
Primer_34_For	Primer_65_Rev	5
Primer_34_For	Primer_67_Rev	13
Primer_34_For	Primer_69_Rev	8
Primer_34_For	Primer_71_Rev	14
Primer_34_For	Primer_73_Rev	43
Primer_34_For	Primer_75_Rev	12
Primer_34_For	Primer_77_Rev	3
Primer_34_For	Primer_79_Rev	5
Primer_34_For	Primer_81_Rev	3
Primer_34_For	Primer_83_Rev	5
Primer_34_For	Primer_85_Rev	9
Primer_34_For	Primer_87_Rev	8
Primer_34_For	Primer_89_Rev	9
Primer_34_For	Primer_91_Rev	21
Primer_34_For	Primer_93_Rev	7
Primer_34_For	Primer_95_Rev	20
Primer_34_For	Primer_97_Rev	108
Primer_34_For	Primer_99_Rev	2
Primer_36_For	Primer_01_Rev	139
Primer_36_For	Primer_03_Rev	40
Primer_36_For	Primer_05_Rev	22
Primer_36_For	Primer_07_Rev	16
Primer_36_For	Primer_09_Rev	40
Primer_36_For	Primer_11_Rev	40
Primer_36_For	Primer_13_Rev	50
Primer_36_For	Primer_15_Rev	74
Primer_36_For	Primer_17_Rev	28
Primer_36_For	Primer_19_Rev	20
Primer_36_For	Primer_21_Rev	233
Primer_36_For	Primer_23_Rev	33
Primer_36_For	Primer_25_Rev	115
Primer_36_For	Primer_27_Rev	59
Primer_36_For	Primer_29_Rev	141
Primer_36_For	Primer_31_Rev	23
Primer_36_For	Primer_33_Rev	168
Primer_36_For	Primer_35_Rev	128
Primer_36_For	Primer_37_Rev	75
Primer_36_For	Primer_39_Rev	44
Primer_36_For	Primer_41_Rev	84
Primer_36_For	Primer_43_Rev	28
Primer_36_For	Primer_45_Rev	61
Primer_36_For	Primer_47_Rev	45
Primer_36_For	Primer_49_Rev	34
Primer_36_For	Primer_51_Rev	14
Primer_36_For	Primer_53_Rev	32
Primer_36_For	Primer_55_Rev	68
Primer_36_For	Primer_57_Rev	53
Primer_36_For	Primer_59_Rev	79
Primer_36_For	Primer_61_Rev	10
Primer_36_For	Primer_63_Rev	66
Primer_36_For	Primer_65_Rev	19
Primer_36_For	Primer_67_Rev	20
Primer_36_For	Primer_69_Rev	45
Primer_36_For	Primer_71_Rev	10
Primer_36_For	Primer_73_Rev	95
Primer_36_For	Primer_75_Rev	20
Primer_36_For	Primer_77_Rev	34
Primer_36_For	Primer_79_Rev	5
Primer_36_For	Primer_81_Rev	17
Primer_36_For	Primer_83_Rev	6
Primer_36_For	Primer_85_Rev	33
Primer_36_For	Primer_87_Rev	13
Primer_36_For	Primer_89_Rev	10
Primer_36_For	Primer_91_Rev	46
Primer_36_For	Primer_93_Rev	13
Primer_36_For	Primer_95_Rev	43
Primer_36_For	Primer_97_Rev	144
Primer_36_For	Primer_99_Rev	9
Primer_38_For	Primer_01_Rev	43
Primer_38_For	Primer_03_Rev	27
Primer_38_For	Primer_05_Rev	3
Primer_38_For	Primer_07_Rev	14
Primer_38_For	Primer_09_Rev	21
Primer_38_For	Primer_11_Rev	6
Primer_38_For	Primer_13_Rev	22
Primer_38_For	Primer_15_Rev	12
Primer_38_For	Primer_17_Rev	9
Primer_38_For	Primer_19_Rev	12
Primer_38_For	Primer_21_Rev	10
Primer_38_For	Primer_23_Rev	22
Primer_38_For	Primer_25_Rev	15
Primer_38_For	Primer_27_Rev	5
Primer_38_For	Primer_29_Rev	24
Primer_38_For	Primer_31_Rev	5
Primer_38_For	Primer_33_Rev	16
Primer_38_For	Primer_35_Rev	25
Primer_38_For	Primer_37_Rev	40
Primer_38_For	Primer_39_Rev	48
Primer_38_For	Primer_41_Rev	21
Primer_38_For	Primer_43_Rev	5
Primer_38_For	Primer_45_Rev	26
Primer_38_For	Primer_47_Rev	10
Primer_38_For	Primer_49_Rev	5
Primer_38_For	Primer_51_Rev	7
Primer_38_For	Primer_53_Rev	13
Primer_38_For	Primer_55_Rev	9
Primer_38_For	Primer_57_Rev	9
Primer_38_For	Primer_59_Rev	22
Primer_38_For	Primer_61_Rev	3
Primer_38_For	Primer_63_Rev	14
Primer_38_For	Primer_65_Rev	11
Primer_38_For	Primer_67_Rev	7
Primer_38_For	Primer_69_Rev	4
Primer_38_For	Primer_71_Rev	3
Primer_38_For	Primer_73_Rev	16
Primer_38_For	Primer_75_Rev	5
Primer_38_For	Primer_77_Rev	3
Primer_38_For	Primer_79_Rev	8
Primer_38_For	Primer_81_Rev	3
Primer_38_For	Primer_83_Rev	5
Primer_38_For	Primer_85_Rev	10
Primer_38_For	Primer_87_Rev	26
Primer_38_For	Primer_89_Rev	4
Primer_38_For	Primer_91_Rev	8
Primer_38_For	Primer_93_Rev	7
Primer_38_For	Primer_95_Rev	15
Primer_38_For	Primer_97_Rev	80
Primer_38_For	Primer_99_Rev	2
Primer_40_For	Primer_01_Rev	13
Primer_40_For	Primer_03_Rev	8
Primer_40_For	Primer_05_Rev	4
Primer_40_For	Primer_07_Rev	9
Primer_40_For	Primer_09_Rev	5
Primer_40_For	Primer_11_Rev	3
Primer_40_For	Primer_13_Rev	10
Primer_40_For	Primer_15_Rev	3
Primer_40_For	Primer_17_Rev	2
Primer_40_For	Primer_19_Rev	3
Primer_40_For	Primer_21_Rev	16
Primer_40_For	Primer_23_Rev	8
Primer_40_For	Primer_25_Rev	10
Primer_40_For	Primer_27_Rev	4
Primer_40_For	Primer_29_Rev	11
Primer_40_For	Primer_31_Rev	4
Primer_40_For	Primer_33_Rev	13
Primer_40_For	Primer_35_Rev	6
Primer_40_For	Primer_37_Rev	6
Primer_40_For	Primer_39_Rev	14
Primer_40_For	Primer_41_Rev	14
Primer_40_For	Primer_43_Rev	4
Primer_40_For	Primer_45_Rev	17
Primer_40_For	Primer_47_Rev	4
Primer_40_For	Primer_49_Rev	3
Primer_40_For	Primer_51_Rev	4
Primer_40_For	Primer_53_Rev	3
Primer_40_For	Primer_55_Rev	16
Primer_40_For	Primer_57_Rev	4
Primer_40_For	Primer_59_Rev	7
Primer_40_For	Primer_63_Rev	3
Primer_40_For	Primer_65_Rev	3
Primer_40_For	Primer_67_Rev	4
Primer_40_For	Primer_69_Rev	3
Primer_40_For	Primer_71_Rev	2
Primer_40_For	Primer_73_Rev	6
Primer_40_For	Primer_75_Rev	2
Primer_40_For	Primer_77_Rev	2
Primer_40_For	Primer_79_Rev	1
Primer_40_For	Primer_81_Rev	1
Primer_40_For	Primer_83_Rev	1
Primer_40_For	Primer_85_Rev	5
Primer_40_For	Primer_87_Rev	3
Primer_40_For	Primer_89_Rev	2
Primer_40_For	Primer_91_Rev	4
Primer_40_For	Primer_93_Rev	2
Primer_40_For	Primer_95_Rev	6
Primer_40_For	Primer_97_Rev	5
Primer_40_For	Primer_99_Rev	3
Primer_42_For	Primer_01_Rev	27
Primer_42_For	Primer_03_Rev	13
Primer_42_For	Primer_05_Rev	2
Primer_42_For	Primer_07_Rev	17
Primer_42_For	Primer_09_Rev	21
Primer_42_For	Primer_11_Rev	7
Primer_42_For	Primer_13_Rev	29
Primer_42_For	Primer_15_Rev	18
Primer_42_For	Primer_17_Rev	7
Primer_42_For	Primer_19_Rev	5
Primer_42_For	Primer_21_Rev	33
Primer_42_For	Primer_23_Rev	22
Primer_42_For	Primer_25_Rev	4
Primer_42_For	Primer_27_Rev	14
Primer_42_For	Primer_29_Rev	5
Primer_42_For	Primer_31_Rev	3
Primer_42_For	Primer_33_Rev	11
Primer_42_For	Primer_35_Rev	9
Primer_42_For	Primer_37_Rev	10
Primer_42_For	Primer_39_Rev	31
Primer_42_For	Primer_41_Rev	115
Primer_42_For	Primer_43_Rev	13
Primer_42_For	Primer_45_Rev	44
Primer_42_For	Primer_47_Rev	13
Primer_42_For	Primer_49_Rev	23
Primer_42_For	Primer_51_Rev	9
Primer_42_For	Primer_53_Rev	16
Primer_42_For	Primer_55_Rev	8
Primer_42_For	Primer_57_Rev	7
Primer_42_For	Primer_59_Rev	49
Primer_42_For	Primer_61_Rev	5
Primer_42_For	Primer_63_Rev	14
Primer_42_For	Primer_65_Rev	10
Primer_42_For	Primer_67_Rev	12
Primer_42_For	Primer_69_Rev	17
Primer_42_For	Primer_71_Rev	7
Primer_42_For	Primer_73_Rev	26
Primer_42_For	Primer_75_Rev	5
Primer_42_For	Primer_77_Rev	6
Primer_42_For	Primer_79_Rev	2
Primer_42_For	Primer_81_Rev	6
Primer_42_For	Primer_83_Rev	3
Primer_42_For	Primer_85_Rev	7
Primer_42_For	Primer_87_Rev	6
Primer_42_For	Primer_89_Rev	1
Primer_42_For	Primer_91_Rev	12
Primer_42_For	Primer_93_Rev	3
Primer_42_For	Primer_95_Rev	6
Primer_42_For	Primer_97_Rev	9
Primer_42_For	Primer_99_Rev	5
Primer_44_For	Primer_01_Rev	32
Primer_44_For	Primer_03_Rev	8
Primer_44_For	Primer_05_Rev	4
Primer_44_For	Primer_07_Rev	6
Primer_44_For	Primer_09_Rev	7
Primer_44_For	Primer_11_Rev	6
Primer_44_For	Primer_13_Rev	22
Primer_44_For	Primer_15_Rev	13
Primer_44_For	Primer_17_Rev	14
Primer_44_For	Primer_19_Rev	6
Primer_44_For	Primer_21_Rev	16
Primer_44_For	Primer_23_Rev	11
Primer_44_For	Primer_25_Rev	4
Primer_44_For	Primer_27_Rev	16
Primer_44_For	Primer_29_Rev	5
Primer_44_For	Primer_31_Rev	3
Primer_44_For	Primer_33_Rev	8
Primer_44_For	Primer_35_Rev	16
Primer_44_For	Primer_37_Rev	13
Primer_44_For	Primer_39_Rev	14
Primer_44_For	Primer_41_Rev	27
Primer_44_For	Primer_43_Rev	26
Primer_44_For	Primer_45_Rev	174
Primer_44_For	Primer_47_Rev	40
Primer_44_For	Primer_49_Rev	11
Primer_44_For	Primer_51_Rev	7
Primer_44_For	Primer_53_Rev	5
Primer_44_For	Primer_55_Rev	12
Primer_44_For	Primer_57_Rev	13
Primer_44_For	Primer_59_Rev	11
Primer_44_For	Primer_61_Rev	9
Primer_44_For	Primer_63_Rev	18
Primer_44_For	Primer_65_Rev	13
Primer_44_For	Primer_67_Rev	11
Primer_44_For	Primer_69_Rev	6
Primer_44_For	Primer_71_Rev	18
Primer_44_For	Primer_73_Rev	10
Primer_44_For	Primer_75_Rev	4
Primer_44_For	Primer_77_Rev	5
Primer_44_For	Primer_79_Rev	4
Primer_44_For	Primer_81_Rev	8
Primer_44_For	Primer_83_Rev	2
Primer_44_For	Primer_85_Rev	8
Primer_44_For	Primer_87_Rev	6
Primer_44_For	Primer_89_Rev	6
Primer_44_For	Primer_91_Rev	17
Primer_44_For	Primer_93_Rev	2
Primer_44_For	Primer_95_Rev	13
Primer_44_For	Primer_97_Rev	23
Primer_44_For	Primer_99_Rev	2
Primer_46_For	Primer_01_Rev	17
Primer_46_For	Primer_03_Rev	7
Primer_46_For	Primer_05_Rev	1
Primer_46_For	Primer_07_Rev	6
Primer_46_For	Primer_09_Rev	5
Primer_46_For	Primer_11_Rev	7
Primer_46_For	Primer_13_Rev	8
Primer_46_For	Primer_15_Rev	3
Primer_46_For	Primer_17_Rev	9
Primer_46_For	Primer_19_Rev	4
Primer_46_For	Primer_21_Rev	7
Primer_46_For	Primer_23_Rev	15
Primer_46_For	Primer_25_Rev	2
Primer_46_For	Primer_27_Rev	6
Primer_46_For	Primer_29_Rev	3
Primer_46_For	Primer_31_Rev	1
Primer_46_For	Primer_33_Rev	6
Primer_46_For	Primer_35_Rev	6
Primer_46_For	Primer_37_Rev	9
Primer_46_For	Primer_39_Rev	16
Primer_46_For	Primer_41_Rev	9
Primer_46_For	Primer_43_Rev	8
Primer_46_For	Primer_45_Rev	93
Primer_46_For	Primer_47_Rev	21
Primer_46_For	Primer_49_Rev	15
Primer_46_For	Primer_51_Rev	13
Primer_46_For	Primer_53_Rev	14
Primer_46_For	Primer_55_Rev	19
Primer_46_For	Primer_57_Rev	6
Primer_46_For	Primer_59_Rev	8
Primer_46_For	Primer_61_Rev	1
Primer_46_For	Primer_63_Rev	5
Primer_46_For	Primer_65_Rev	12
Primer_46_For	Primer_67_Rev	18
Primer_46_For	Primer_69_Rev	3
Primer_46_For	Primer_71_Rev	3
Primer_46_For	Primer_73_Rev	8
Primer_46_For	Primer_75_Rev	2
Primer_46_For	Primer_77_Rev	7
Primer_46_For	Primer_79_Rev	4
Primer_46_For	Primer_81_Rev	2
Primer_46_For	Primer_83_Rev	2
Primer_46_For	Primer_85_Rev	9
Primer_46_For	Primer_87_Rev	11
Primer_46_For	Primer_89_Rev	3
Primer_46_For	Primer_91_Rev	9
Primer_46_For	Primer_93_Rev	3
Primer_46_For	Primer_95_Rev	10
Primer_46_For	Primer_97_Rev	14
Primer_46_For	Primer_99_Rev	4
Primer_48_For	Primer_01_Rev	59
Primer_48_For	Primer_03_Rev	31
Primer_48_For	Primer_05_Rev	27
Primer_48_For	Primer_07_Rev	19
Primer_48_For	Primer_09_Rev	43
Primer_48_For	Primer_11_Rev	17
Primer_48_For	Primer_13_Rev	23
Primer_48_For	Primer_15_Rev	25
Primer_48_For	Primer_17_Rev	14
Primer_48_For	Primer_19_Rev	8
Primer_48_For	Primer_21_Rev	84
Primer_48_For	Primer_23_Rev	28
Primer_48_For	Primer_25_Rev	35
Primer_48_For	Primer_27_Rev	21
Primer_48_For	Primer_29_Rev	14
Primer_48_For	Primer_31_Rev	7
Primer_48_For	Primer_33_Rev	14
Primer_48_For	Primer_35_Rev	39
Primer_48_For	Primer_37_Rev	19
Primer_48_For	Primer_39_Rev	61
Primer_48_For	Primer_41_Rev	34
Primer_48_For	Primer_43_Rev	37
Primer_48_For	Primer_45_Rev	530
Primer_48_For	Primer_47_Rev	119
Primer_48_For	Primer_49_Rev	82
Primer_48_For	Primer_51_Rev	49
Primer_48_For	Primer_53_Rev	51
Primer_48_For	Primer_55_Rev	110
Primer_48_For	Primer_57_Rev	20
Primer_48_For	Primer_59_Rev	52
Primer_48_For	Primer_61_Rev	8
Primer_48_For	Primer_63_Rev	15
Primer_48_For	Primer_65_Rev	29
Primer_48_For	Primer_67_Rev	16
Primer_48_For	Primer_69_Rev	8
Primer_48_For	Primer_71_Rev	18
Primer_48_For	Primer_73_Rev	75
Primer_48_For	Primer_75_Rev	11
Primer_48_For	Primer_77_Rev	17
Primer_48_For	Primer_79_Rev	17
Primer_48_For	Primer_81_Rev	5
Primer_48_For	Primer_83_Rev	9
Primer_48_For	Primer_85_Rev	17
Primer_48_For	Primer_87_Rev	76
Primer_48_For	Primer_89_Rev	13
Primer_48_For	Primer_91_Rev	29
Primer_48_For	Primer_93_Rev	10
Primer_48_For	Primer_95_Rev	37
Primer_48_For	Primer_97_Rev	29
Primer_48_For	Primer_99_Rev	13
Primer_50_For	Primer_01_Rev	56
Primer_50_For	Primer_03_Rev	23
Primer_50_For	Primer_05_Rev	7
Primer_50_For	Primer_07_Rev	6
Primer_50_For	Primer_09_Rev	23
Primer_50_For	Primer_11_Rev	8
Primer_50_For	Primer_13_Rev	27
Primer_50_For	Primer_15_Rev	45
Primer_50_For	Primer_17_Rev	9
Primer_50_For	Primer_19_Rev	4
Primer_50_For	Primer_21_Rev	35
Primer_50_For	Primer_23_Rev	4
Primer_50_For	Primer_25_Rev	4
Primer_50_For	Primer_27_Rev	12
Primer_50_For	Primer_29_Rev	9
Primer_50_For	Primer_31_Rev	6
Primer_50_For	Primer_33_Rev	14
Primer_50_For	Primer_35_Rev	4
Primer_50_For	Primer_37_Rev	5
Primer_50_For	Primer_39_Rev	11
Primer_50_For	Primer_41_Rev	26
Primer_50_For	Primer_43_Rev	15
Primer_50_For	Primer_45_Rev	37
Primer_50_For	Primer_47_Rev	34
Primer_50_For	Primer_49_Rev	19
Primer_50_For	Primer_51_Rev	58
Primer_50_For	Primer_53_Rev	16
Primer_50_For	Primer_55_Rev	25
Primer_50_For	Primer_57_Rev	17
Primer_50_For	Primer_59_Rev	124
Primer_50_For	Primer_61_Rev	4
Primer_50_For	Primer_63_Rev	36
Primer_50_For	Primer_65_Rev	25
Primer_50_For	Primer_67_Rev	29
Primer_50_For	Primer_69_Rev	8
Primer_50_For	Primer_71_Rev	6
Primer_50_For	Primer_73_Rev	7
Primer_50_For	Primer_75_Rev	10
Primer_50_For	Primer_77_Rev	21
Primer_50_For	Primer_79_Rev	3
Primer_50_For	Primer_81_Rev	4
Primer_50_For	Primer_83_Rev	4
Primer_50_For	Primer_85_Rev	9
Primer_50_For	Primer_87_Rev	22
Primer_50_For	Primer_89_Rev	14
Primer_50_For	Primer_91_Rev	15
Primer_50_For	Primer_93_Rev	6
Primer_50_For	Primer_95_Rev	15
Primer_50_For	Primer_97_Rev	22
Primer_50_For	Primer_99_Rev	19
Primer_52_For	Primer_01_Rev	51
Primer_52_For	Primer_03_Rev	24
Primer_52_For	Primer_05_Rev	11
Primer_52_For	Primer_07_Rev	19
Primer_52_For	Primer_09_Rev	10
Primer_52_For	Primer_11_Rev	9
Primer_52_For	Primer_13_Rev	26
Primer_52_For	Primer_15_Rev	19
Primer_52_For	Primer_17_Rev	24
Primer_52_For	Primer_19_Rev	3
Primer_52_For	Primer_21_Rev	82
Primer_52_For	Primer_23_Rev	31
Primer_52_For	Primer_25_Rev	11
Primer_52_For	Primer_27_Rev	16
Primer_52_For	Primer_29_Rev	12
Primer_52_For	Primer_31_Rev	4
Primer_52_For	Primer_33_Rev	9
Primer_52_For	Primer_35_Rev	14
Primer_52_For	Primer_37_Rev	19
Primer_52_For	Primer_39_Rev	17
Primer_52_For	Primer_41_Rev	11
Primer_52_For	Primer_43_Rev	16
Primer_52_For	Primer_45_Rev	80
Primer_52_For	Primer_47_Rev	16
Primer_52_For	Primer_49_Rev	13
Primer_52_For	Primer_51_Rev	30
Primer_52_For	Primer_53_Rev	32
Primer_52_For	Primer_55_Rev	30
Primer_52_For	Primer_57_Rev	20
Primer_52_For	Primer_59_Rev	102
Primer_52_For	Primer_61_Rev	6
Primer_52_For	Primer_63_Rev	51
Primer_52_For	Primer_65_Rev	27
Primer_52_For	Primer_67_Rev	64
Primer_52_For	Primer_69_Rev	17
Primer_52_For	Primer_71_Rev	7
Primer_52_For	Primer_73_Rev	41
Primer_52_For	Primer_75_Rev	8
Primer_52_For	Primer_77_Rev	17
Primer_52_For	Primer_79_Rev	2
Primer_52_For	Primer_81_Rev	21
Primer_52_For	Primer_83_Rev	3
Primer_52_For	Primer_85_Rev	33
Primer_52_For	Primer_87_Rev	18
Primer_52_For	Primer_89_Rev	6
Primer_52_For	Primer_91_Rev	18
Primer_52_For	Primer_93_Rev	6
Primer_52_For	Primer_95_Rev	13
Primer_52_For	Primer_97_Rev	41
Primer_52_For	Primer_99_Rev	9
Primer_54_For	Primer_01_Rev	30
Primer_54_For	Primer_03_Rev	16
Primer_54_For	Primer_05_Rev	2
Primer_54_For	Primer_07_Rev	5
Primer_54_For	Primer_09_Rev	7
Primer_54_For	Primer_11_Rev	3
Primer_54_For	Primer_13_Rev	12
Primer_54_For	Primer_15_Rev	4
Primer_54_For	Primer_17_Rev	11
Primer_54_For	Primer_19_Rev	4
Primer_54_For	Primer_21_Rev	24
Primer_54_For	Primer_23_Rev	5
Primer_54_For	Primer_25_Rev	5
Primer_54_For	Primer_27_Rev	5
Primer_54_For	Primer_29_Rev	8
Primer_54_For	Primer_31_Rev	1
Primer_54_For	Primer_33_Rev	5
Primer_54_For	Primer_35_Rev	6
Primer_54_For	Primer_37_Rev	3
Primer_54_For	Primer_39_Rev	6
Primer_54_For	Primer_41_Rev	7
Primer_54_For	Primer_43_Rev	4
Primer_54_For	Primer_45_Rev	17
Primer_54_For	Primer_47_Rev	6
Primer_54_For	Primer_49_Rev	15
Primer_54_For	Primer_51_Rev	12
Primer_54_For	Primer_53_Rev	46
Primer_54_For	Primer_55_Rev	51
Primer_54_For	Primer_57_Rev	32
Primer_54_For	Primer_59_Rev	143
Primer_54_For	Primer_61_Rev	7
Primer_54_For	Primer_63_Rev	33
Primer_54_For	Primer_65_Rev	20
Primer_54_For	Primer_67_Rev	12
Primer_54_For	Primer_69_Rev	16
Primer_54_For	Primer_71_Rev	11
Primer_54_For	Primer_73_Rev	6
Primer_54_For	Primer_75_Rev	5
Primer_54_For	Primer_77_Rev	7
Primer_54_For	Primer_79_Rev	5
Primer_54_For	Primer_81_Rev	4
Primer_54_For	Primer_83_Rev	2
Primer_54_For	Primer_85_Rev	5
Primer_54_For	Primer_87_Rev	3
Primer_54_For	Primer_89_Rev	5
Primer_54_For	Primer_91_Rev	15
Primer_54_For	Primer_93_Rev	4
Primer_54_For	Primer_95_Rev	16
Primer_54_For	Primer_97_Rev	21
Primer_54_For	Primer_99_Rev	2
Primer_56_For	Primer_01_Rev	19
Primer_56_For	Primer_03_Rev	23
Primer_56_For	Primer_05_Rev	6
Primer_56_For	Primer_07_Rev	14
Primer_56_For	Primer_09_Rev	14
Primer_56_For	Primer_11_Rev	9
Primer_56_For	Primer_13_Rev	37
Primer_56_For	Primer_15_Rev	13
Primer_56_For	Primer_17_Rev	13
Primer_56_For	Primer_19_Rev	7
Primer_56_For	Primer_21_Rev	39
Primer_56_For	Primer_23_Rev	11
Primer_56_For	Primer_25_Rev	13
Primer_56_For	Primer_27_Rev	16
Primer_56_For	Primer_29_Rev	12
Primer_56_For	Primer_31_Rev	5
Primer_56_For	Primer_33_Rev	7
Primer_56_For	Primer_35_Rev	14
Primer_56_For	Primer_37_Rev	6
Primer_56_For	Primer_39_Rev	21
Primer_56_For	Primer_41_Rev	25
Primer_56_For	Primer_43_Rev	21
Primer_56_For	Primer_45_Rev	23
Primer_56_For	Primer_47_Rev	11
Primer_56_For	Primer_49_Rev	13
Primer_56_For	Primer_51_Rev	13
Primer_56_For	Primer_53_Rev	77
Primer_56_For	Primer_55_Rev	248
Primer_56_For	Primer_57_Rev	710
Primer_56_For	Primer_59_Rev	191
Primer_56_For	Primer_61_Rev	30
Primer_56_For	Primer_63_Rev	55
Primer_56_For	Primer_65_Rev	48
Primer_56_For	Primer_67_Rev	42
Primer_56_For	Primer_69_Rev	11
Primer_56_For	Primer_71_Rev	16
Primer_56_For	Primer_73_Rev	38
Primer_56_For	Primer_75_Rev	27
Primer_56_For	Primer_77_Rev	16
Primer_56_For	Primer_79_Rev	7
Primer_56_For	Primer_81_Rev	22
Primer_56_For	Primer_83_Rev	5
Primer_56_For	Primer_85_Rev	16
Primer_56_For	Primer_87_Rev	9
Primer_56_For	Primer_89_Rev	10
Primer_56_For	Primer_91_Rev	18
Primer_56_For	Primer_93_Rev	16
Primer_56_For	Primer_95_Rev	14
Primer_56_For	Primer_97_Rev	52
Primer_56_For	Primer_99_Rev	7
Primer_58_For	Primer_01_Rev	21
Primer_58_For	Primer_03_Rev	12
Primer_58_For	Primer_05_Rev	1
Primer_58_For	Primer_07_Rev	5
Primer_58_For	Primer_09_Rev	5
Primer_58_For	Primer_11_Rev	3
Primer_58_For	Primer_13_Rev	10
Primer_58_For	Primer_15_Rev	6
Primer_58_For	Primer_17_Rev	7
Primer_58_For	Primer_19_Rev	2
Primer_58_For	Primer_21_Rev	13
Primer_58_For	Primer_23_Rev	2
Primer_58_For	Primer_25_Rev	2
Primer_58_For	Primer_27_Rev	6
Primer_58_For	Primer_29_Rev	3
Primer_58_For	Primer_31_Rev	2
Primer_58_For	Primer_33_Rev	23
Primer_58_For	Primer_35_Rev	5
Primer_58_For	Primer_37_Rev	3
Primer_58_For	Primer_39_Rev	15
Primer_58_For	Primer_41_Rev	12
Primer_58_For	Primer_43_Rev	4
Primer_58_For	Primer_45_Rev	9
Primer_58_For	Primer_47_Rev	4
Primer_58_For	Primer_49_Rev	5
Primer_58_For	Primer_51_Rev	8
Primer_58_For	Primer_53_Rev	14
Primer_58_For	Primer_55_Rev	55
Primer_58_For	Primer_57_Rev	45
Primer_58_For	Primer_59_Rev	43
Primer_58_For	Primer_61_Rev	4
Primer_58_For	Primer_63_Rev	28
Primer_58_For	Primer_65_Rev	31
Primer_58_For	Primer_67_Rev	14
Primer_58_For	Primer_69_Rev	8
Primer_58_For	Primer_71_Rev	8
Primer_58_For	Primer_73_Rev	73
Primer_58_For	Primer_75_Rev	3
Primer_58_For	Primer_77_Rev	9
Primer_58_For	Primer_79_Rev	5
Primer_58_For	Primer_81_Rev	6
Primer_58_For	Primer_83_Rev	2
Primer_58_For	Primer_85_Rev	3
Primer_58_For	Primer_87_Rev	7
Primer_58_For	Primer_89_Rev	2
Primer_58_For	Primer_91_Rev	24
Primer_58_For	Primer_93_Rev	5
Primer_58_For	Primer_95_Rev	10
Primer_58_For	Primer_97_Rev	29
Primer_58_For	Primer_99_Rev	5
Primer_60_For	Primer_01_Rev	50
Primer_60_For	Primer_03_Rev	21
Primer_60_For	Primer_05_Rev	3
Primer_60_For	Primer_07_Rev	16
Primer_60_For	Primer_09_Rev	32
Primer_60_For	Primer_11_Rev	23
Primer_60_For	Primer_13_Rev	28
Primer_60_For	Primer_15_Rev	30
Primer_60_For	Primer_17_Rev	19
Primer_60_For	Primer_19_Rev	5
Primer_60_For	Primer_21_Rev	62
Primer_60_For	Primer_23_Rev	14
Primer_60_For	Primer_25_Rev	17
Primer_60_For	Primer_27_Rev	20
Primer_60_For	Primer_29_Rev	13
Primer_60_For	Primer_31_Rev	2
Primer_60_For	Primer_33_Rev	18
Primer_60_For	Primer_35_Rev	30
Primer_60_For	Primer_37_Rev	14
Primer_60_For	Primer_39_Rev	12
Primer_60_For	Primer_41_Rev	27
Primer_60_For	Primer_43_Rev	9
Primer_60_For	Primer_45_Rev	23
Primer_60_For	Primer_47_Rev	16
Primer_60_For	Primer_49_Rev	29
Primer_60_For	Primer_51_Rev	17
Primer_60_For	Primer_53_Rev	74
Primer_60_For	Primer_55_Rev	244
Primer_60_For	Primer_57_Rev	60
Primer_60_For	Primer_59_Rev	156
Primer_60_For	Primer_61_Rev	65
Primer_60_For	Primer_63_Rev	104
Primer_60_For	Primer_65_Rev	81
Primer_60_For	Primer_67_Rev	79
Primer_60_For	Primer_69_Rev	14
Primer_60_For	Primer_71_Rev	55
Primer_60_For	Primer_73_Rev	93
Primer_60_For	Primer_75_Rev	15
Primer_60_For	Primer_77_Rev	45
Primer_60_For	Primer_79_Rev	9
Primer_60_For	Primer_81_Rev	21
Primer_60_For	Primer_83_Rev	12
Primer_60_For	Primer_85_Rev	8
Primer_60_For	Primer_87_Rev	70
Primer_60_For	Primer_89_Rev	12
Primer_60_For	Primer_91_Rev	38
Primer_60_For	Primer_93_Rev	22
Primer_60_For	Primer_95_Rev	33
Primer_60_For	Primer_97_Rev	160
Primer_60_For	Primer_99_Rev	9
Primer_62_For	Primer_01_Rev	36
Primer_62_For	Primer_03_Rev	13
Primer_62_For	Primer_05_Rev	2
Primer_62_For	Primer_07_Rev	8
Primer_62_For	Primer_09_Rev	6
Primer_62_For	Primer_11_Rev	2
Primer_62_For	Primer_13_Rev	16
Primer_62_For	Primer_15_Rev	16
Primer_62_For	Primer_17_Rev	6
Primer_62_For	Primer_19_Rev	3
Primer_62_For	Primer_21_Rev	26
Primer_62_For	Primer_23_Rev	11
Primer_62_For	Primer_25_Rev	3
Primer_62_For	Primer_27_Rev	10
Primer_62_For	Primer_29_Rev	11
Primer_62_For	Primer_31_Rev	1
Primer_62_For	Primer_33_Rev	6
Primer_62_For	Primer_35_Rev	4
Primer_62_For	Primer_37_Rev	3
Primer_62_For	Primer_39_Rev	13
Primer_62_For	Primer_41_Rev	9
Primer_62_For	Primer_43_Rev	8
Primer_62_For	Primer_45_Rev	22
Primer_62_For	Primer_47_Rev	3
Primer_62_For	Primer_49_Rev	9
Primer_62_For	Primer_51_Rev	5
Primer_62_For	Primer_53_Rev	13
Primer_62_For	Primer_55_Rev	22
Primer_62_For	Primer_57_Rev	23
Primer_62_For	Primer_59_Rev	30
Primer_62_For	Primer_61_Rev	16
Primer_62_For	Primer_63_Rev	71
Primer_62_For	Primer_65_Rev	39
Primer_62_For	Primer_67_Rev	29
Primer_62_For	Primer_69_Rev	12
Primer_62_For	Primer_71_Rev	11
Primer_62_For	Primer_73_Rev	12
Primer_62_For	Primer_75_Rev	6
Primer_62_For	Primer_77_Rev	9
Primer_62_For	Primer_79_Rev	2
Primer_62_For	Primer_81_Rev	4
Primer_62_For	Primer_83_Rev	1
Primer_62_For	Primer_85_Rev	15
Primer_62_For	Primer_87_Rev	9
Primer_62_For	Primer_89_Rev	10
Primer_62_For	Primer_91_Rev	7
Primer_62_For	Primer_93_Rev	5
Primer_62_For	Primer_95_Rev	8
Primer_62_For	Primer_97_Rev	25
Primer_62_For	Primer_99_Rev	2
Primer_64_For	Primer_01_Rev	34
Primer_64_For	Primer_03_Rev	15
Primer_64_For	Primer_05_Rev	7
Primer_64_For	Primer_07_Rev	7
Primer_64_For	Primer_09_Rev	18
Primer_64_For	Primer_11_Rev	5
Primer_64_For	Primer_13_Rev	12
Primer_64_For	Primer_15_Rev	53
Primer_64_For	Primer_17_Rev	12
Primer_64_For	Primer_19_Rev	4
Primer_64_For	Primer_21_Rev	27
Primer_64_For	Primer_23_Rev	17
Primer_64_For	Primer_25_Rev	11
Primer_64_For	Primer_27_Rev	10
Primer_64_For	Primer_29_Rev	12
Primer_64_For	Primer_31_Rev	2
Primer_64_For	Primer_33_Rev	5
Primer_64_For	Primer_35_Rev	12
Primer_64_For	Primer_37_Rev	2
Primer_64_For	Primer_39_Rev	4
Primer_64_For	Primer_41_Rev	12
Primer_64_For	Primer_43_Rev	9
Primer_64_For	Primer_45_Rev	21
Primer_64_For	Primer_47_Rev	7
Primer_64_For	Primer_49_Rev	7
Primer_64_For	Primer_51_Rev	21
Primer_64_For	Primer_53_Rev	65
Primer_64_For	Primer_55_Rev	46
Primer_64_For	Primer_57_Rev	36
Primer_64_For	Primer_59_Rev	61
Primer_64_For	Primer_61_Rev	8
Primer_64_For	Primer_63_Rev	104
Primer_64_For	Primer_65_Rev	111
Primer_64_For	Primer_67_Rev	55
Primer_64_For	Primer_69_Rev	42
Primer_64_For	Primer_71_Rev	22
Primer_64_For	Primer_73_Rev	48
Primer_64_For	Primer_75_Rev	5
Primer_64_For	Primer_77_Rev	10
Primer_64_For	Primer_79_Rev	6
Primer_64_For	Primer_81_Rev	24
Primer_64_For	Primer_83_Rev	2
Primer_64_For	Primer_85_Rev	25
Primer_64_For	Primer_87_Rev	7
Primer_64_For	Primer_89_Rev	9
Primer_64_For	Primer_91_Rev	36
Primer_64_For	Primer_93_Rev	8
Primer_64_For	Primer_95_Rev	13
Primer_64_For	Primer_97_Rev	32
Primer_64_For	Primer_99_Rev	5
Primer_66_For	Primer_01_Rev	25
Primer_66_For	Primer_03_Rev	6
Primer_66_For	Primer_05_Rev	2
Primer_66_For	Primer_07_Rev	3
Primer_66_For	Primer_09_Rev	7
Primer_66_For	Primer_11_Rev	5
Primer_66_For	Primer_13_Rev	16
Primer_66_For	Primer_15_Rev	8
Primer_66_For	Primer_17_Rev	3
Primer_66_For	Primer_19_Rev	3
Primer_66_For	Primer_21_Rev	24
Primer_66_For	Primer_23_Rev	8
Primer_66_For	Primer_25_Rev	4
Primer_66_For	Primer_27_Rev	5
Primer_66_For	Primer_29_Rev	3
Primer_66_For	Primer_31_Rev	1
Primer_66_For	Primer_33_Rev	4
Primer_66_For	Primer_35_Rev	2
Primer_66_For	Primer_37_Rev	7
Primer_66_For	Primer_39_Rev	12
Primer_66_For	Primer_41_Rev	12
Primer_66_For	Primer_43_Rev	5
Primer_66_For	Primer_45_Rev	8
Primer_66_For	Primer_47_Rev	4
Primer_66_For	Primer_49_Rev	7
Primer_66_For	Primer_51_Rev	5
Primer_66_For	Primer_53_Rev	17
Primer_66_For	Primer_55_Rev	36
Primer_66_For	Primer_57_Rev	17
Primer_66_For	Primer_59_Rev	73
Primer_66_For	Primer_61_Rev	9
Primer_66_For	Primer_63_Rev	58
Primer_66_For	Primer_65_Rev	212
Primer_66_For	Primer_67_Rev	52
Primer_66_For	Primer_69_Rev	21
Primer_66_For	Primer_71_Rev	20
Primer_66_For	Primer_73_Rev	37
Primer_66_For	Primer_75_Rev	20
Primer_66_For	Primer_77_Rev	8
Primer_66_For	Primer_79_Rev	5
Primer_66_For	Primer_81_Rev	13
Primer_66_For	Primer_83_Rev	6
Primer_66_For	Primer_85_Rev	16
Primer_66_For	Primer_87_Rev	8
Primer_66_For	Primer_89_Rev	7
Primer_66_For	Primer_91_Rev	14
Primer_66_For	Primer_93_Rev	4
Primer_66_For	Primer_95_Rev	8
Primer_66_For	Primer_97_Rev	26
Primer_66_For	Primer_99_Rev	5
Primer_68_For	Primer_01_Rev	39
Primer_68_For	Primer_03_Rev	12
Primer_68_For	Primer_05_Rev	5
Primer_68_For	Primer_07_Rev	13
Primer_68_For	Primer_09_Rev	17
Primer_68_For	Primer_11_Rev	3
Primer_68_For	Primer_13_Rev	33
Primer_68_For	Primer_15_Rev	16
Primer_68_For	Primer_17_Rev	6
Primer_68_For	Primer_19_Rev	11
Primer_68_For	Primer_21_Rev	37
Primer_68_For	Primer_23_Rev	15
Primer_68_For	Primer_25_Rev	4
Primer_68_For	Primer_27_Rev	6
Primer_68_For	Primer_29_Rev	11
Primer_68_For	Primer_31_Rev	3
Primer_68_For	Primer_33_Rev	9
Primer_68_For	Primer_35_Rev	9
Primer_68_For	Primer_37_Rev	9
Primer_68_For	Primer_39_Rev	12
Primer_68_For	Primer_41_Rev	16
Primer_68_For	Primer_43_Rev	13
Primer_68_For	Primer_45_Rev	68
Primer_68_For	Primer_47_Rev	4
Primer_68_For	Primer_49_Rev	9
Primer_68_For	Primer_51_Rev	15
Primer_68_For	Primer_53_Rev	20
Primer_68_For	Primer_55_Rev	40
Primer_68_For	Primer_57_Rev	43
Primer_68_For	Primer_59_Rev	102
Primer_68_For	Primer_61_Rev	8
Primer_68_For	Primer_63_Rev	121
Primer_68_For	Primer_65_Rev	82
Primer_68_For	Primer_67_Rev	139
Primer_68_For	Primer_69_Rev	93
Primer_68_For	Primer_71_Rev	89
Primer_68_For	Primer_73_Rev	21
Primer_68_For	Primer_75_Rev	7
Primer_68_For	Primer_77_Rev	31
Primer_68_For	Primer_79_Rev	7
Primer_68_For	Primer_81_Rev	11
Primer_68_For	Primer_83_Rev	10
Primer_68_For	Primer_85_Rev	24
Primer_68_For	Primer_87_Rev	14
Primer_68_For	Primer_89_Rev	11
Primer_68_For	Primer_91_Rev	17
Primer_68_For	Primer_93_Rev	15
Primer_68_For	Primer_95_Rev	41
Primer_68_For	Primer_97_Rev	52
Primer_68_For	Primer_99_Rev	15
Primer_70_For	Primer_01_Rev	5
Primer_70_For	Primer_03_Rev	4
Primer_70_For	Primer_05_Rev	2
Primer_70_For	Primer_07_Rev	4
Primer_70_For	Primer_09_Rev	3
Primer_70_For	Primer_11_Rev	1
Primer_70_For	Primer_13_Rev	8
Primer_70_For	Primer_15_Rev	4
Primer_70_For	Primer_17_Rev	3
Primer_70_For	Primer_19_Rev	2
Primer_70_For	Primer_21_Rev	4
Primer_70_For	Primer_23_Rev	7
Primer_70_For	Primer_25_Rev	2
Primer_70_For	Primer_27_Rev	5
Primer_70_For	Primer_29_Rev	3
Primer_70_For	Primer_31_Rev	1
Primer_70_For	Primer_33_Rev	1
Primer_70_For	Primer_35_Rev	2
Primer_70_For	Primer_37_Rev	6
Primer_70_For	Primer_39_Rev	4
Primer_70_For	Primer_41_Rev	6
Primer_70_For	Primer_43_Rev	1
Primer_70_For	Primer_45_Rev	8
Primer_70_For	Primer_47_Rev	5
Primer_70_For	Primer_49_Rev	9
Primer_70_For	Primer_51_Rev	4
Primer_70_For	Primer_53_Rev	4
Primer_70_For	Primer_55_Rev	39
Primer_70_For	Primer_57_Rev	7
Primer_70_For	Primer_59_Rev	24
Primer_70_For	Primer_61_Rev	2
Primer_70_For	Primer_63_Rev	41
Primer_70_For	Primer_65_Rev	9
Primer_70_For	Primer_67_Rev	41
Primer_70_For	Primer_69_Rev	22
Primer_70_For	Primer_71_Rev	30
Primer_70_For	Primer_73_Rev	13
Primer_70_For	Primer_75_Rev	3
Primer_70_For	Primer_77_Rev	5
Primer_70_For	Primer_79_Rev	3
Primer_70_For	Primer_81_Rev	7
Primer_70_For	Primer_83_Rev	2
Primer_70_For	Primer_85_Rev	6
Primer_70_For	Primer_87_Rev	6
Primer_70_For	Primer_89_Rev	8
Primer_70_For	Primer_91_Rev	13
Primer_70_For	Primer_93_Rev	9
Primer_70_For	Primer_95_Rev	9
Primer_70_For	Primer_97_Rev	13
Primer_70_For	Primer_99_Rev	2
Primer_72_For	Primer_01_Rev	29
Primer_72_For	Primer_03_Rev	21
Primer_72_For	Primer_05_Rev	13
Primer_72_For	Primer_07_Rev	12
Primer_72_For	Primer_09_Rev	15
Primer_72_For	Primer_11_Rev	7
Primer_72_For	Primer_13_Rev	22
Primer_72_For	Primer_15_Rev	6
Primer_72_For	Primer_17_Rev	8
Primer_72_For	Primer_19_Rev	4
Primer_72_For	Primer_21_Rev	38
Primer_72_For	Primer_23_Rev	16
Primer_72_For	Primer_25_Rev	9
Primer_72_For	Primer_27_Rev	31
Primer_72_For	Primer_29_Rev	9
Primer_72_For	Primer_31_Rev	1
Primer_72_For	Primer_33_Rev	13
Primer_72_For	Primer_35_Rev	11
Primer_72_For	Primer_37_Rev	6
Primer_72_For	Primer_39_Rev	15
Primer_72_For	Primer_41_Rev	20
Primer_72_For	Primer_43_Rev	6
Primer_72_For	Primer_45_Rev	51
Primer_72_For	Primer_47_Rev	3
Primer_72_For	Primer_49_Rev	9
Primer_72_For	Primer_51_Rev	4
Primer_72_For	Primer_53_Rev	15
Primer_72_For	Primer_55_Rev	44
Primer_72_For	Primer_57_Rev	14
Primer_72_For	Primer_59_Rev	33
Primer_72_For	Primer_61_Rev	5
Primer_72_For	Primer_63_Rev	19
Primer_72_For	Primer_65_Rev	66
Primer_72_For	Primer_67_Rev	32
Primer_72_For	Primer_69_Rev	38
Primer_72_For	Primer_71_Rev	21
Primer_72_For	Primer_73_Rev	50
Primer_72_For	Primer_75_Rev	18
Primer_72_For	Primer_77_Rev	59
Primer_72_For	Primer_79_Rev	7
Primer_72_For	Primer_81_Rev	27
Primer_72_For	Primer_83_Rev	33
Primer_72_For	Primer_85_Rev	24
Primer_72_For	Primer_87_Rev	22
Primer_72_For	Primer_89_Rev	24
Primer_72_For	Primer_91_Rev	11
Primer_72_For	Primer_93_Rev	9
Primer_72_For	Primer_95_Rev	54
Primer_72_For	Primer_97_Rev	104
Primer_72_For	Primer_99_Rev	8
Primer_74_For	Primer_01_Rev	14
Primer_74_For	Primer_03_Rev	5
Primer_74_For	Primer_05_Rev	2
Primer_74_For	Primer_07_Rev	3
Primer_74_For	Primer_09_Rev	6
Primer_74_For	Primer_11_Rev	2
Primer_74_For	Primer_13_Rev	5
Primer_74_For	Primer_15_Rev	6
Primer_74_For	Primer_17_Rev	7
Primer_74_For	Primer_19_Rev	2
Primer_74_For	Primer_21_Rev	9
Primer_74_For	Primer_23_Rev	11
Primer_74_For	Primer_25_Rev	10
Primer_74_For	Primer_27_Rev	8
Primer_74_For	Primer_29_Rev	6
Primer_74_For	Primer_31_Rev	1
Primer_74_For	Primer_33_Rev	5
Primer_74_For	Primer_35_Rev	5
Primer_74_For	Primer_37_Rev	8
Primer_74_For	Primer_39_Rev	10
Primer_74_For	Primer_41_Rev	11
Primer_74_For	Primer_43_Rev	3
Primer_74_For	Primer_45_Rev	29
Primer_74_For	Primer_47_Rev	3
Primer_74_For	Primer_49_Rev	8
Primer_74_For	Primer_51_Rev	8
Primer_74_For	Primer_53_Rev	8
Primer_74_For	Primer_55_Rev	19
Primer_74_For	Primer_57_Rev	18
Primer_74_For	Primer_59_Rev	25
Primer_74_For	Primer_61_Rev	5
Primer_74_For	Primer_63_Rev	20
Primer_74_For	Primer_65_Rev	15
Primer_74_For	Primer_67_Rev	6
Primer_74_For	Primer_69_Rev	15
Primer_74_For	Primer_71_Rev	7
Primer_74_For	Primer_73_Rev	113
Primer_74_For	Primer_75_Rev	89
Primer_74_For	Primer_77_Rev	17
Primer_74_For	Primer_79_Rev	14
Primer_74_For	Primer_81_Rev	19
Primer_74_For	Primer_83_Rev	6
Primer_74_For	Primer_85_Rev	8
Primer_74_For	Primer_87_Rev	26
Primer_74_For	Primer_89_Rev	12
Primer_74_For	Primer_91_Rev	9
Primer_74_For	Primer_93_Rev	13
Primer_74_For	Primer_95_Rev	14
Primer_74_For	Primer_97_Rev	69
Primer_74_For	Primer_99_Rev	9
Primer_76_For	Primer_01_Rev	12
Primer_76_For	Primer_03_Rev	3
Primer_76_For	Primer_05_Rev	2
Primer_76_For	Primer_07_Rev	4
Primer_76_For	Primer_09_Rev	3
Primer_76_For	Primer_11_Rev	1
Primer_76_For	Primer_13_Rev	11
Primer_76_For	Primer_15_Rev	5
Primer_76_For	Primer_17_Rev	3
Primer_76_For	Primer_19_Rev	2
Primer_76_For	Primer_21_Rev	3
Primer_76_For	Primer_23_Rev	6
Primer_76_For	Primer_25_Rev	2
Primer_76_For	Primer_27_Rev	5
Primer_76_For	Primer_29_Rev	2
Primer_76_For	Primer_31_Rev	1
Primer_76_For	Primer_33_Rev	5
Primer_76_For	Primer_35_Rev	2
Primer_76_For	Primer_37_Rev	1
Primer_76_For	Primer_39_Rev	4
Primer_76_For	Primer_41_Rev	3
Primer_76_For	Primer_43_Rev	1
Primer_76_For	Primer_45_Rev	12
Primer_76_For	Primer_47_Rev	3
Primer_76_For	Primer_49_Rev	4
Primer_76_For	Primer_51_Rev	4
Primer_76_For	Primer_53_Rev	11
Primer_76_For	Primer_55_Rev	6
Primer_76_For	Primer_57_Rev	24
Primer_76_For	Primer_59_Rev	22
Primer_76_For	Primer_61_Rev	2
Primer_76_For	Primer_63_Rev	9
Primer_76_For	Primer_65_Rev	13
Primer_76_For	Primer_67_Rev	6
Primer_76_For	Primer_69_Rev	8
Primer_76_For	Primer_71_Rev	4
Primer_76_For	Primer_73_Rev	44
Primer_76_For	Primer_75_Rev	16
Primer_76_For	Primer_77_Rev	20
Primer_76_For	Primer_79_Rev	6
Primer_76_For	Primer_81_Rev	15
Primer_76_For	Primer_83_Rev	3
Primer_76_For	Primer_85_Rev	27
Primer_76_For	Primer_87_Rev	25
Primer_76_For	Primer_89_Rev	6
Primer_76_For	Primer_91_Rev	20
Primer_76_For	Primer_93_Rev	11
Primer_76_For	Primer_95_Rev	11
Primer_76_For	Primer_97_Rev	34
Primer_76_For	Primer_99_Rev	8
Primer_78_For	Primer_01_Rev	21
Primer_78_For	Primer_03_Rev	8
Primer_78_For	Primer_05_Rev	3
Primer_78_For	Primer_07_Rev	11
Primer_78_For	Primer_09_Rev	14
Primer_78_For	Primer_11_Rev	6
Primer_78_For	Primer_13_Rev	6
Primer_78_For	Primer_15_Rev	12
Primer_78_For	Primer_17_Rev	5
Primer_78_For	Primer_19_Rev	2
Primer_78_For	Primer_21_Rev	21
Primer_78_For	Primer_23_Rev	3
Primer_78_For	Primer_25_Rev	2
Primer_78_For	Primer_27_Rev	2
Primer_78_For	Primer_29_Rev	7
Primer_78_For	Primer_31_Rev	1
Primer_78_For	Primer_33_Rev	10
Primer_78_For	Primer_35_Rev	4
Primer_78_For	Primer_37_Rev	4
Primer_78_For	Primer_39_Rev	8
Primer_78_For	Primer_41_Rev	3
Primer_78_For	Primer_43_Rev	6
Primer_78_For	Primer_45_Rev	8
Primer_78_For	Primer_47_Rev	5
Primer_78_For	Primer_49_Rev	5
Primer_78_For	Primer_51_Rev	6
Primer_78_For	Primer_53_Rev	5
Primer_78_For	Primer_55_Rev	39
Primer_78_For	Primer_57_Rev	12
Primer_78_For	Primer_59_Rev	25
Primer_78_For	Primer_61_Rev	4
Primer_78_For	Primer_63_Rev	18
Primer_78_For	Primer_65_Rev	11
Primer_78_For	Primer_67_Rev	9
Primer_78_For	Primer_69_Rev	6
Primer_78_For	Primer_71_Rev	23
Primer_78_For	Primer_73_Rev	53
Primer_78_For	Primer_75_Rev	66
Primer_78_For	Primer_77_Rev	40
Primer_78_For	Primer_79_Rev	47
Primer_78_For	Primer_81_Rev	31
Primer_78_For	Primer_83_Rev	28
Primer_78_For	Primer_85_Rev	52
Primer_78_For	Primer_87_Rev	21
Primer_78_For	Primer_89_Rev	20
Primer_78_For	Primer_91_Rev	51
Primer_78_For	Primer_93_Rev	5
Primer_78_For	Primer_95_Rev	37
Primer_78_For	Primer_97_Rev	54
Primer_78_For	Primer_99_Rev	12
Primer_80_For	Primer_01_Rev	18
[truncated: 7,963 more rows]
