# Supplementary material for: HiFive: a tool suite for easy and efficient HiC and 5C data analysis
Source: Genome Biol. 2015 Oct 24;16:237. doi: 10.1186/s13059-015-0806-y (PMC5410870; doi:10.1186/s13059-015-0806-y)
Supplement: Supplementary file 2 — A tar archive containing the HiFive software library. (BZ2 578 kb) [file 13059_2015_806_MOESM2_ESM.bz2 › hifive-1.1.3/test/data/test_fend.bed]

chr1	16007	16013	HindIII	0	.
chr1	24571	24577	HindIII	0	.
chr1	27981	27987	HindIII	0	.
chr1	30429	30435	HindIII	0	.
chr1	32153	32159	HindIII	0	.
chr1	32774	32780	HindIII	0	.
chr1	37752	37758	HindIII	0	.
chr1	38369	38375	HindIII	0	.
chr1	38791	38797	HindIII	0	.
chr1	39255	39261	HindIII	0	.
chr1	43602	43608	HindIII	0	.
chr1	46455	46461	HindIII	0	.
chr1	52419	52425	HindIII	0	.
chr1	56815	56821	HindIII	0	.
chr1	58747	58753	HindIII	0	.
chr1	58954	58960	HindIII	0	.
chr1	59356	59362	HindIII	0	.
chr1	75365	75371	HindIII	0	.
chr1	83359	83365	HindIII	0	.
chr1	84049	84055	HindIII	0	.
chr1	90742	90748	HindIII	0	.
chr1	91319	91325	HindIII	0	.
chr1	91586	91592	HindIII	0	.
chr1	92457	92463	HindIII	0	.
chr1	97923	97929	HindIII	0	.
chr1	101016	101022	HindIII	0	.
chr1	102672	102678	HindIII	0	.
chr1	105557	105563	HindIII	0	.
chr1	106650	106656	HindIII	0	.
chr1	107958	107964	HindIII	0	.
chr1	108196	108202	HindIII	0	.
chr1	109517	109523	HindIII	0	.
chr1	114993	114999	HindIII	0	.
chr1	115427	115433	HindIII	0	.
chr1	116791	116797	HindIII	0	.
chr1	117059	117065	HindIII	0	.
chr1	118299	118305	HindIII	0	.
chr1	121955	121961	HindIII	0	.
chr1	124936	124942	HindIII	0	.
chr1	130392	130398	HindIII	0	.
chr1	130459	130465	HindIII	0	.
chr1	139816	139822	HindIII	0	.
chr1	140040	140046	HindIII	0	.
chr1	142850	142856	HindIII	0	.
chr1	155672	155678	HindIII	0	.
chr1	157485	157491	HindIII	0	.
chr1	157620	157626	HindIII	0	.
chr1	159124	159130	HindIII	0	.
chr1	159859	159865	HindIII	0	.
chr1	161088	161094	HindIII	0	.
chr1	173279	173285	HindIII	0	.
chr1	174257	174263	HindIII	0	.
chr1	175543	175549	HindIII	0	.
chr1	228204	228210	HindIII	0	.
chr1	228565	228571	HindIII	0	.
chr1	231794	231800	HindIII	0	.
chr1	237070	237076	HindIII	0	.
chr1	237649	237655	HindIII	0	.
chr1	237912	237918	HindIII	0	.
chr1	238784	238790	HindIII	0	.
chr1	244258	244264	HindIII	0	.
chr1	247333	247339	HindIII	0	.
chr1	248988	248994	HindIII	0	.
chr1	251872	251878	HindIII	0	.
chr1	252965	252971	HindIII	0	.
chr1	254273	254279	HindIII	0	.
chr1	254511	254517	HindIII	0	.
chr1	255838	255844	HindIII	0	.
chr1	261308	261314	HindIII	0	.
chr1	261742	261748	HindIII	0	.
chr1	263108	263114	HindIII	0	.
chr1	263376	263382	HindIII	0	.
chr1	264616	264622	HindIII	0	.
chr1	317873	317879	HindIII	0	.
chr1	320683	320689	HindIII	0	.
chr1	320907	320913	HindIII	0	.
chr1	324090	324096	HindIII	0	.
chr1	324314	324320	HindIII	0	.
chr1	332886	332892	HindIII	0	.
chr1	332953	332959	HindIII	0	.
chr1	338407	338413	HindIII	0	.
chr1	341364	341370	HindIII	0	.
chr1	345026	345032	HindIII	0	.
chr1	346266	346272	HindIII	0	.
chr1	346534	346540	HindIII	0	.
chr1	347899	347905	HindIII	0	.
chr1	348333	348339	HindIII	0	.
chr1	352883	352889	HindIII	0	.
chr1	354732	354738	HindIII	0	.
chr1	355942	355948	HindIII	0	.
chr1	369330	369336	HindIII	0	.
chr1	370801	370807	HindIII	0	.
chr1	371766	371772	HindIII	0	.
chr1	374304	374310	HindIII	0	.
chr1	376185	376191	HindIII	0	.
chr1	378550	378556	HindIII	0	.
chr1	382210	382216	HindIII	0	.
chr1	390647	390653	HindIII	0	.
chr1	395281	395287	HindIII	0	.
chr1	396268	396274	HindIII	0	.
chr1	401273	401279	HindIII	0	.
chr1	401890	401896	HindIII	0	.
chr1	406191	406197	HindIII	0	.
chr1	407913	407919	HindIII	0	.
chr1	410972	410978	HindIII	0	.
chr1	416526	416532	HindIII	0	.
chr1	420685	420691	HindIII	0	.
chr1	421546	421552	HindIII	0	.
chr1	423700	423706	HindIII	0	.
chr1	425175	425181	HindIII	0	.
chr1	429079	429085	HindIII	0	.
chr1	429401	429407	HindIII	0	.
chr1	433051	433057	HindIII	0	.
chr1	436124	436130	HindIII	0	.
chr1	440369	440375	HindIII	0	.
chr1	442190	442196	HindIII	0	.
chr1	442443	442449	HindIII	0	.
chr1	443658	443664	HindIII	0	.
chr1	461789	461795	HindIII	0	.
chr1	462052	462058	HindIII	0	.
chr1	462631	462637	HindIII	0	.
chr1	465747	465753	HindIII	0	.
chr1	467884	467890	HindIII	0	.
chr1	471113	471119	HindIII	0	.
chr1	521432	521438	HindIII	0	.
chr1	521695	521701	HindIII	0	.
chr1	523014	523020	HindIII	0	.
chr1	529771	529777	HindIII	0	.
chr1	539254	539260	HindIII	0	.
chr1	540469	540475	HindIII	0	.
chr1	540722	540728	HindIII	0	.
chr1	542529	542535	HindIII	0	.
chr1	548478	548484	HindIII	0	.
chr1	551551	551557	HindIII	0	.
chr1	555201	555207	HindIII	0	.
chr1	555523	555529	HindIII	0	.
chr1	559429	559435	HindIII	0	.
chr1	560900	560906	HindIII	0	.
chr1	563048	563054	HindIII	0	.
chr1	563905	563911	HindIII	0	.
chr1	566753	566759	HindIII	0	.
chr1	573939	573945	HindIII	0	.
chr1	579491	579497	HindIII	0	.
chr1	582551	582557	HindIII	0	.
chr1	584276	584282	HindIII	0	.
chr1	588569	588575	HindIII	0	.
chr1	589178	589184	HindIII	0	.
chr1	594185	594191	HindIII	0	.
chr1	595172	595178	HindIII	0	.
chr1	599806	599812	HindIII	0	.
chr1	607481	607487	HindIII	0	.
chr1	611138	611144	HindIII	0	.
chr1	613503	613509	HindIII	0	.
chr1	615384	615390	HindIII	0	.
chr1	617922	617928	HindIII	0	.
chr1	618887	618893	HindIII	0	.
chr1	620358	620364	HindIII	0	.
chr1	633746	633752	HindIII	0	.
chr1	634956	634962	HindIII	0	.
chr1	636805	636811	HindIII	0	.
chr1	641356	641362	HindIII	0	.
chr1	641790	641796	HindIII	0	.
chr1	643156	643162	HindIII	0	.
chr1	643424	643430	HindIII	0	.
chr1	644664	644670	HindIII	0	.
chr1	648294	648300	HindIII	0	.
chr1	651294	651300	HindIII	0	.
chr1	656750	656756	HindIII	0	.
chr1	656817	656823	HindIII	0	.
chr1	665304	665310	HindIII	0	.
chr1	665528	665534	HindIII	0	.
chr1	668713	668719	HindIII	0	.
chr1	668937	668943	HindIII	0	.
chr1	672119	672125	HindIII	0	.
chr1	672343	672349	HindIII	0	.
chr1	675535	675541	HindIII	0	.
chr1	675759	675765	HindIII	0	.
chr1	678569	678575	HindIII	0	.
chr1	688291	688297	HindIII	0	.
chr1	691362	691368	HindIII	0	.
chr1	693314	693320	HindIII	0	.
chr1	693449	693455	HindIII	0	.
chr1	694969	694975	HindIII	0	.
chr1	695704	695710	HindIII	0	.
chr1	696932	696938	HindIII	0	.
chr1	709077	709083	HindIII	0	.
chr1	710055	710061	HindIII	0	.
chr1	711325	711331	HindIII	0	.
chr1	721538	721544	HindIII	0	.
chr1	729306	729312	HindIII	0	.
chr1	737547	737553	HindIII	0	.
chr1	743311	743317	HindIII	0	.
chr1	746708	746714	HindIII	0	.
chr1	752861	752867	HindIII	0	.
chr1	753008	753014	HindIII	0	.
chr1	760251	760257	HindIII	0	.
chr1	761173	761179	HindIII	0	.
chr1	772747	772753	HindIII	0	.
chr1	773890	773896	HindIII	0	.
chr1	774507	774513	HindIII	0	.
chr2	15298	15304	HindIII	0	.
chr2	16049	16055	HindIII	0	.
chr2	18132	18138	HindIII	0	.
chr2	24992	24998	HindIII	0	.
chr2	28070	28076	HindIII	0	.
chr2	28179	28185	HindIII	0	.
chr2	36363	36369	HindIII	0	.
chr2	39160	39166	HindIII	0	.
chr2	39794	39800	HindIII	0	.
chr2	40429	40435	HindIII	0	.
chr2	51587	51593	HindIII	0	.
chr2	51663	51669	HindIII	0	.
chr2	52608	52614	HindIII	0	.
chr2	55288	55294	HindIII	0	.
chr2	57768	57774	HindIII	0	.
chr2	58355	58361	HindIII	0	.
chr2	62941	62947	HindIII	0	.
chr2	63723	63729	HindIII	0	.
chr2	65095	65101	HindIII	0	.
chr2	71813	71819	HindIII	0	.
chr2	74696	74702	HindIII	0	.
chr2	85327	85333	HindIII	0	.
chr2	93076	93082	HindIII	0	.
chr2	95210	95216	HindIII	0	.
chr2	97029	97035	HindIII	0	.
chr2	109079	109085	HindIII	0	.
chr2	111679	111685	HindIII	0	.
chr2	111893	111899	HindIII	0	.
chr2	112073	112079	HindIII	0	.
chr2	113599	113605	HindIII	0	.
chr2	116727	116733	HindIII	0	.
chr2	118061	118067	HindIII	0	.
chr2	118667	118673	HindIII	0	.
chr2	120120	120126	HindIII	0	.
chr2	124290	124296	HindIII	0	.
chr2	130560	130566	HindIII	0	.
chr2	130763	130769	HindIII	0	.
chr2	135966	135972	HindIII	0	.
chr2	137381	137387	HindIII	0	.
chr2	137510	137516	HindIII	0	.
chr2	138950	138956	HindIII	0	.
chr2	139052	139058	HindIII	0	.
chr2	143188	143194	HindIII	0	.
chr2	150157	150163	HindIII	0	.
chr2	151995	152001	HindIII	0	.
chr2	152595	152601	HindIII	0	.
chr2	155844	155850	HindIII	0	.
chr2	158490	158496	HindIII	0	.
chr2	163023	163029	HindIII	0	.
chr2	164085	164091	HindIII	0	.
chr2	165944	165950	HindIII	0	.
chr2	168784	168790	HindIII	0	.
chr2	173092	173098	HindIII	0	.
chr2	173125	173131	HindIII	0	.
chr2	175547	175553	HindIII	0	.
chr2	176742	176748	HindIII	0	.
chr2	183921	183927	HindIII	0	.
chr2	185642	185648	HindIII	0	.
chr2	186941	186947	HindIII	0	.
chr2	188300	188306	HindIII	0	.
chr2	188397	188403	HindIII	0	.
chr2	188954	188960	HindIII	0	.
chr2	192253	192259	HindIII	0	.
chr2	193263	193269	HindIII	0	.
chr2	194543	194549	HindIII	0	.
chr2	196806	196812	HindIII	0	.
chr2	199069	199075	HindIII	0	.
chr2	199556	199562	HindIII	0	.
chr2	203680	203686	HindIII	0	.
chr2	211895	211901	HindIII	0	.
chr2	212924	212930	HindIII	0	.
chr2	221156	221162	HindIII	0	.
chr2	222591	222597	HindIII	0	.
chr2	224465	224471	HindIII	0	.
chr2	233836	233842	HindIII	0	.
chr2	233881	233887	HindIII	0	.
chr2	234224	234230	HindIII	0	.
chr2	238330	238336	HindIII	0	.
chr2	239001	239007	HindIII	0	.
chr2	239502	239508	HindIII	0	.
chr2	240403	240409	HindIII	0	.
chr2	246693	246699	HindIII	0	.
chr2	250699	250705	HindIII	0	.
chr2	254582	254588	HindIII	0	.
chr2	258816	258822	HindIII	0	.
chr2	261891	261897	HindIII	0	.
chr2	262247	262253	HindIII	0	.
chr2	262405	262411	HindIII	0	.
chr2	274455	274461	HindIII	0	.
chr2	281360	281366	HindIII	0	.
chr2	283103	283109	HindIII	0	.
chr2	287292	287298	HindIII	0	.
chr2	291824	291830	HindIII	0	.
chr2	296239	296245	HindIII	0	.
chr2	301838	301844	HindIII	0	.
chr2	302406	302412	HindIII	0	.
chr2	311203	311209	HindIII	0	.
chr2	315858	315864	HindIII	0	.
chr2	318415	318421	HindIII	0	.
chr2	324517	324523	HindIII	0	.
chr2	327294	327300	HindIII	0	.
chr2	330634	330640	HindIII	0	.
chr2	331033	331039	HindIII	0	.
chr2	332739	332745	HindIII	0	.
chr2	334901	334907	HindIII	0	.
chr2	342481	342487	HindIII	0	.
chr2	346515	346521	HindIII	0	.
chr2	353937	353943	HindIII	0	.
chr2	357525	357531	HindIII	0	.
chr2	361159	361165	HindIII	0	.
chr2	362427	362433	HindIII	0	.
chr2	372737	372743	HindIII	0	.
chr2	374163	374169	HindIII	0	.
chr2	376232	376238	HindIII	0	.
chr2	376292	376298	HindIII	0	.
chr2	382693	382699	HindIII	0	.
chr2	385296	385302	HindIII	0	.
chr2	403022	403028	HindIII	0	.
chr2	403217	403223	HindIII	0	.
chr2	405206	405212	HindIII	0	.
chr2	406144	406150	HindIII	0	.
chr2	406236	406242	HindIII	0	.
chr2	407232	407238	HindIII	0	.
chr2	408139	408145	HindIII	0	.
chr2	408231	408237	HindIII	0	.
chr2	412064	412070	HindIII	0	.
chr2	415268	415274	HindIII	0	.
chr2	415452	415458	HindIII	0	.
chr2	418130	418136	HindIII	0	.
chr2	423025	423031	HindIII	0	.
chr2	424933	424939	HindIII	0	.
chr2	425051	425057	HindIII	0	.
chr2	425306	425312	HindIII	0	.
chr2	425415	425421	HindIII	0	.
chr2	448173	448179	HindIII	0	.
chr2	448939	448945	HindIII	0	.
chr2	452304	452310	HindIII	0	.
chr2	452471	452477	HindIII	0	.
chr2	454835	454841	HindIII	0	.
chr2	455827	455833	HindIII	0	.
chr2	458502	458508	HindIII	0	.
chr2	459540	459546	HindIII	0	.
chr2	462735	462741	HindIII	0	.
chr2	471195	471201	HindIII	0	.
chr2	472120	472126	HindIII	0	.
chr2	476363	476369	HindIII	0	.
chr2	479351	479357	HindIII	0	.
chr2	480173	480179	HindIII	0	.
chr2	481042	481048	HindIII	0	.
chr2	484636	484642	HindIII	0	.
chr2	494612	494618	HindIII	0	.
chr2	503219	503225	HindIII	0	.
chr2	505695	505701	HindIII	0	.
chr2	506466	506472	HindIII	0	.
chr2	509041	509047	HindIII	0	.
chr2	511196	511202	HindIII	0	.
chr2	518769	518775	HindIII	0	.
chr2	519405	519411	HindIII	0	.
chr2	520038	520044	HindIII	0	.
chr2	537116	537122	HindIII	0	.
chr2	538115	538121	HindIII	0	.
chr2	540976	540982	HindIII	0	.
chr2	542594	542600	HindIII	0	.
chr2	543165	543171	HindIII	0	.
chr2	544735	544741	HindIII	0	.
chr2	546216	546222	HindIII	0	.
chr2	554956	554962	HindIII	0	.
chr2	555833	555839	HindIII	0	.
chr2	556116	556122	HindIII	0	.
chr2	559855	559861	HindIII	0	.
chr2	564351	564357	HindIII	0	.
chr2	564441	564447	HindIII	0	.
chr2	566972	566978	HindIII	0	.
chr2	571816	571822	HindIII	0	.
chr2	573892	573898	HindIII	0	.
chr2	574491	574497	HindIII	0	.
chr2	576360	576366	HindIII	0	.
chr2	578638	578644	HindIII	0	.
chr2	581933	581939	HindIII	0	.
chr2	583984	583990	HindIII	0	.
chr2	589007	589013	HindIII	0	.
chr2	589026	589032	HindIII	0	.
chr2	589361	589367	HindIII	0	.
chr2	598674	598680	HindIII	0	.
chr2	599464	599470	HindIII	0	.
chr2	602339	602345	HindIII	0	.
chr2	609480	609486	HindIII	0	.
chr2	612468	612474	HindIII	0	.
chr2	613943	613949	HindIII	0	.
chr2	614296	614302	HindIII	0	.
chr2	625406	625412	HindIII	0	.
chr2	627483	627489	HindIII	0	.
chr2	638433	638439	HindIII	0	.
chr2	638585	638591	HindIII	0	.
chr2	646852	646858	HindIII	0	.
chr2	653101	653107	HindIII	0	.
chr2	658286	658292	HindIII	0	.
chr2	666487	666493	HindIII	0	.
chr2	679231	679237	HindIII	0	.
chr2	682264	682270	HindIII	0	.
chr3	61783	61789	HindIII	0	.
chr3	63684	63690	HindIII	0	.
chr3	64307	64313	HindIII	0	.
