# Supplementary material for: HiFive: a tool suite for easy and efficient HiC and 5C data analysis
Source: Genome Biol. 2015 Oct 24;16:237. doi: 10.1186/s13059-015-0806-y (PMC5410870; doi:10.1186/s13059-015-0806-y)
Supplement: Supplementary file 2 — A tar archive containing the HiFive software library. (BZ2 578 kb) [file 13059_2015_806_MOESM2_ESM.bz2 › hifive-1.1.3/test/data/test_fivec_2.sam]

@HD	VN:1.0	SO:unsorted
@SQ	SN:Primer_00_For	LN:60
@SQ	SN:Primer_01_Rev	LN:60
@SQ	SN:Primer_02_For	LN:60
@SQ	SN:Primer_03_Rev	LN:60
@SQ	SN:Primer_04_For	LN:60
@SQ	SN:Primer_05_Rev	LN:60
@SQ	SN:Primer_06_For	LN:60
@SQ	SN:Primer_07_Rev	LN:60
@SQ	SN:Primer_08_For	LN:60
@SQ	SN:Primer_09_Rev	LN:60
@SQ	SN:Primer_10_For	LN:60
@SQ	SN:Primer_11_Rev	LN:60
@SQ	SN:Primer_12_For	LN:60
@SQ	SN:Primer_13_Rev	LN:60
@SQ	SN:Primer_14_For	LN:60
@SQ	SN:Primer_15_Rev	LN:60
@SQ	SN:Primer_16_For	LN:60
@SQ	SN:Primer_17_Rev	LN:60
@SQ	SN:Primer_18_For	LN:60
@SQ	SN:Primer_19_Rev	LN:60
@SQ	SN:Primer_20_For	LN:60
@SQ	SN:Primer_21_Rev	LN:60
@SQ	SN:Primer_22_For	LN:60
@SQ	SN:Primer_23_Rev	LN:60
@SQ	SN:Primer_24_For	LN:60
@SQ	SN:Primer_25_Rev	LN:60
@SQ	SN:Primer_26_For	LN:60
@SQ	SN:Primer_27_Rev	LN:60
@SQ	SN:Primer_28_For	LN:60
@SQ	SN:Primer_29_Rev	LN:60
@SQ	SN:Primer_30_For	LN:60
@SQ	SN:Primer_31_Rev	LN:60
@SQ	SN:Primer_32_For	LN:60
@SQ	SN:Primer_33_Rev	LN:60
@SQ	SN:Primer_34_For	LN:60
@SQ	SN:Primer_35_Rev	LN:60
@SQ	SN:Primer_36_For	LN:60
@SQ	SN:Primer_37_Rev	LN:60
@SQ	SN:Primer_38_For	LN:60
@SQ	SN:Primer_39_Rev	LN:60
@SQ	SN:Primer_40_For	LN:60
@SQ	SN:Primer_41_Rev	LN:60
@SQ	SN:Primer_42_For	LN:60
@SQ	SN:Primer_43_Rev	LN:60
@SQ	SN:Primer_44_For	LN:60
@SQ	SN:Primer_45_Rev	LN:60
@SQ	SN:Primer_46_For	LN:60
@SQ	SN:Primer_47_Rev	LN:60
@SQ	SN:Primer_48_For	LN:60
@SQ	SN:Primer_49_Rev	LN:60
@SQ	SN:Primer_50_For	LN:60
@SQ	SN:Primer_51_Rev	LN:60
@SQ	SN:Primer_52_For	LN:60
@SQ	SN:Primer_53_Rev	LN:60
@SQ	SN:Primer_54_For	LN:60
@SQ	SN:Primer_55_Rev	LN:60
@SQ	SN:Primer_56_For	LN:60
@SQ	SN:Primer_57_Rev	LN:60
@SQ	SN:Primer_58_For	LN:60
@SQ	SN:Primer_59_Rev	LN:60
@SQ	SN:Primer_60_For	LN:60
@SQ	SN:Primer_61_Rev	LN:60
@SQ	SN:Primer_62_For	LN:60
@SQ	SN:Primer_63_Rev	LN:60
@SQ	SN:Primer_64_For	LN:60
@SQ	SN:Primer_65_Rev	LN:60
@SQ	SN:Primer_66_For	LN:60
@SQ	SN:Primer_67_Rev	LN:60
@SQ	SN:Primer_68_For	LN:60
@SQ	SN:Primer_69_Rev	LN:60
@SQ	SN:Primer_70_For	LN:60
@SQ	SN:Primer_71_Rev	LN:60
@SQ	SN:Primer_72_For	LN:60
@SQ	SN:Primer_73_Rev	LN:60
@SQ	SN:Primer_74_For	LN:60
@SQ	SN:Primer_75_Rev	LN:60
@SQ	SN:Primer_76_For	LN:60
@SQ	SN:Primer_77_Rev	LN:60
@SQ	SN:Primer_78_For	LN:60
@SQ	SN:Primer_79_Rev	LN:60
@SQ	SN:Primer_80_For	LN:60
@SQ	SN:Primer_81_Rev	LN:60
@SQ	SN:Primer_82_For	LN:60
@SQ	SN:Primer_83_Rev	LN:60
@SQ	SN:Primer_84_For	LN:60
@SQ	SN:Primer_85_Rev	LN:60
@SQ	SN:Primer_86_For	LN:60
@SQ	SN:Primer_87_Rev	LN:60
@SQ	SN:Primer_88_For	LN:60
@SQ	SN:Primer_89_Rev	LN:60
@SQ	SN:Primer_90_For	LN:60
@SQ	SN:Primer_91_Rev	LN:60
@SQ	SN:Primer_92_For	LN:60
@SQ	SN:Primer_93_Rev	LN:60
@SQ	SN:Primer_94_For	LN:60
@SQ	SN:Primer_95_Rev	LN:60
@SQ	SN:Primer_96_For	LN:60
@SQ	SN:Primer_97_Rev	LN:60
@SQ	SN:Primer_98_For	LN:60
@SQ	SN:Primer_99_Rev	LN:60
@SQ	SN:Primer_100_For	LN:60
@SQ	SN:Primer_101_Rev	LN:60
@SQ	SN:Primer_102_For	LN:60
@SQ	SN:Primer_103_Rev	LN:60
@SQ	SN:Primer_104_For	LN:60
@SQ	SN:Primer_105_Rev	LN:60
@SQ	SN:Primer_106_For	LN:60
@SQ	SN:Primer_107_Rev	LN:60
@SQ	SN:Primer_108_For	LN:60
@SQ	SN:Primer_109_Rev	LN:60
@SQ	SN:Primer_110_For	LN:60
@SQ	SN:Primer_111_Rev	LN:60
@SQ	SN:Primer_112_For	LN:60
@SQ	SN:Primer_113_Rev	LN:60
@SQ	SN:Primer_114_For	LN:60
@SQ	SN:Primer_115_Rev	LN:60
@SQ	SN:Primer_116_For	LN:60
@SQ	SN:Primer_117_Rev	LN:60
@SQ	SN:Primer_118_For	LN:60
@SQ	SN:Primer_119_Rev	LN:60
@SQ	SN:Primer_120_For	LN:60
@SQ	SN:Primer_121_Rev	LN:60
@SQ	SN:Primer_122_For	LN:60
@SQ	SN:Primer_123_Rev	LN:60
@SQ	SN:Primer_124_For	LN:60
@SQ	SN:Primer_125_Rev	LN:60
@SQ	SN:Primer_126_For	LN:60
@SQ	SN:Primer_127_Rev	LN:60
@SQ	SN:Primer_128_For	LN:60
@SQ	SN:Primer_129_Rev	LN:60
@SQ	SN:Primer_130_For	LN:60
@SQ	SN:Primer_131_Rev	LN:60
@SQ	SN:Primer_132_For	LN:60
@SQ	SN:Primer_133_Rev	LN:60
@SQ	SN:Primer_134_For	LN:60
@SQ	SN:Primer_135_Rev	LN:60
@SQ	SN:Primer_136_For	LN:60
@SQ	SN:Primer_137_Rev	LN:60
@SQ	SN:Primer_138_For	LN:60
@SQ	SN:Primer_139_Rev	LN:60
@SQ	SN:Primer_140_For	LN:60
@SQ	SN:Primer_141_Rev	LN:60
@SQ	SN:Primer_142_For	LN:60
@SQ	SN:Primer_143_Rev	LN:60
@SQ	SN:Primer_144_For	LN:60
@SQ	SN:Primer_145_Rev	LN:60
@SQ	SN:Primer_146_For	LN:60
@SQ	SN:Primer_147_Rev	LN:60
@SQ	SN:Primer_148_For	LN:60
@SQ	SN:Primer_149_Rev	LN:60
@SQ	SN:Primer_150_For	LN:60
@SQ	SN:Primer_151_Rev	LN:60
@SQ	SN:Primer_152_For	LN:60
@SQ	SN:Primer_153_Rev	LN:60
@SQ	SN:Primer_154_For	LN:60
@SQ	SN:Primer_155_Rev	LN:60
@SQ	SN:Primer_156_For	LN:60
@SQ	SN:Primer_157_Rev	LN:60
@SQ	SN:Primer_158_For	LN:60
@SQ	SN:Primer_159_Rev	LN:60
@SQ	SN:Primer_160_For	LN:60
@SQ	SN:Primer_161_Rev	LN:60
@SQ	SN:Primer_162_For	LN:60
@SQ	SN:Primer_163_Rev	LN:60
@SQ	SN:Primer_164_For	LN:60
@SQ	SN:Primer_165_Rev	LN:60
@SQ	SN:Primer_166_For	LN:60
@SQ	SN:Primer_167_Rev	LN:60
@SQ	SN:Primer_168_For	LN:60
@SQ	SN:Primer_169_Rev	LN:60
@SQ	SN:Primer_170_For	LN:60
@SQ	SN:Primer_171_Rev	LN:60
@SQ	SN:Primer_172_For	LN:60
@SQ	SN:Primer_173_Rev	LN:60
@SQ	SN:Primer_174_For	LN:60
@SQ	SN:Primer_175_Rev	LN:60
@SQ	SN:Primer_176_For	LN:60
@SQ	SN:Primer_177_Rev	LN:60
@SQ	SN:Primer_178_For	LN:60
@SQ	SN:Primer_179_Rev	LN:60
@SQ	SN:Primer_180_For	LN:60
@SQ	SN:Primer_181_Rev	LN:60
@SQ	SN:Primer_182_For	LN:60
@SQ	SN:Primer_183_Rev	LN:60
@SQ	SN:Primer_184_For	LN:60
@SQ	SN:Primer_185_Rev	LN:60
@SQ	SN:Primer_186_For	LN:60
@SQ	SN:Primer_187_Rev	LN:60
@SQ	SN:Primer_188_For	LN:60
@SQ	SN:Primer_189_Rev	LN:60
@SQ	SN:Primer_190_For	LN:60
@SQ	SN:Primer_191_Rev	LN:60
@SQ	SN:Primer_192_For	LN:60
@SQ	SN:Primer_193_Rev	LN:60
@SQ	SN:Primer_194_For	LN:60
@SQ	SN:Primer_195_Rev	LN:60
@SQ	SN:Primer_196_For	LN:60
@SQ	SN:Primer_197_Rev	LN:60
@SQ	SN:Primer_198_For	LN:60
@SQ	SN:Primer_199_Rev	LN:60
test.0	0	Primer_12_For	0	255	60M	*	0	0	NNNNNNNNNNNNNNNNNNNNNNNNNNNNNNNNNNNNNNNNNNNNNNNNNNNNNNNNNNNN	############################################################	XA:i:0	MD:Z:60	NM:i:0
test.1	0	Primer_00_For	0	255	60M	*	0	0	NNNNNNNNNNNNNNNNNNNNNNNNNNNNNNNNNNNNNNNNNNNNNNNNNNNNNNNNNNNN	############################################################	XA:i:0	MD:Z:60	NM:i:0
test.2	0	Primer_69_Rev	0	255	60M	*	0	0	NNNNNNNNNNNNNNNNNNNNNNNNNNNNNNNNNNNNNNNNNNNNNNNNNNNNNNNNNNNN	############################################################	XA:i:0	MD:Z:60	NM:i:0
test.3	0	Primer_88_For	0	255	60M	*	0	0	NNNNNNNNNNNNNNNNNNNNNNNNNNNNNNNNNNNNNNNNNNNNNNNNNNNNNNNNNNNN	############################################################	XA:i:0	MD:Z:60	NM:i:0
test.4	0	Primer_72_For	0	255	60M	*	0	0	NNNNNNNNNNNNNNNNNNNNNNNNNNNNNNNNNNNNNNNNNNNNNNNNNNNNNNNNNNNN	############################################################	XA:i:0	MD:Z:60	NM:i:0
test.5	0	Primer_33_Rev	0	255	60M	*	0	0	NNNNNNNNNNNNNNNNNNNNNNNNNNNNNNNNNNNNNNNNNNNNNNNNNNNNNNNNNNNN	############################################################	XA:i:0	MD:Z:60	NM:i:0
test.6	0	Primer_13_Rev	0	255	60M	*	0	0	NNNNNNNNNNNNNNNNNNNNNNNNNNNNNNNNNNNNNNNNNNNNNNNNNNNNNNNNNNNN	############################################################	XA:i:0	MD:Z:60	NM:i:0
test.7	0	Primer_29_Rev	0	255	60M	*	0	0	NNNNNNNNNNNNNNNNNNNNNNNNNNNNNNNNNNNNNNNNNNNNNNNNNNNNNNNNNNNN	############################################################	XA:i:0	MD:Z:60	NM:i:0
test.8	0	Primer_67_Rev	0	255	60M	*	0	0	NNNNNNNNNNNNNNNNNNNNNNNNNNNNNNNNNNNNNNNNNNNNNNNNNNNNNNNNNNNN	############################################################	XA:i:0	MD:Z:60	NM:i:0
test.9	0	Primer_87_Rev	0	255	60M	*	0	0	NNNNNNNNNNNNNNNNNNNNNNNNNNNNNNNNNNNNNNNNNNNNNNNNNNNNNNNNNNNN	############################################################	XA:i:0	MD:Z:60	NM:i:0
test.10	0	Primer_32_For	0	255	60M	*	0	0	NNNNNNNNNNNNNNNNNNNNNNNNNNNNNNNNNNNNNNNNNNNNNNNNNNNNNNNNNNNN	############################################################	XA:i:0	MD:Z:60	NM:i:0
test.11	0	Primer_15_Rev	0	255	60M	*	0	0	NNNNNNNNNNNNNNNNNNNNNNNNNNNNNNNNNNNNNNNNNNNNNNNNNNNNNNNNNNNN	############################################################	XA:i:0	MD:Z:60	NM:i:0
test.12	0	Primer_17_Rev	0	255	60M	*	0	0	NNNNNNNNNNNNNNNNNNNNNNNNNNNNNNNNNNNNNNNNNNNNNNNNNNNNNNNNNNNN	############################################################	XA:i:0	MD:Z:60	NM:i:0
test.13	0	Primer_85_Rev	0	255	60M	*	0	0	NNNNNNNNNNNNNNNNNNNNNNNNNNNNNNNNNNNNNNNNNNNNNNNNNNNNNNNNNNNN	############################################################	XA:i:0	MD:Z:60	NM:i:0
test.14	0	Primer_12_For	0	255	60M	*	0	0	NNNNNNNNNNNNNNNNNNNNNNNNNNNNNNNNNNNNNNNNNNNNNNNNNNNNNNNNNNNN	############################################################	XA:i:0	MD:Z:60	NM:i:0
test.15	0	Primer_64_For	0	255	60M	*	0	0	NNNNNNNNNNNNNNNNNNNNNNNNNNNNNNNNNNNNNNNNNNNNNNNNNNNNNNNNNNNN	############################################################	XA:i:0	MD:Z:60	NM:i:0
test.16	0	Primer_21_Rev	0	255	60M	*	0	0	NNNNNNNNNNNNNNNNNNNNNNNNNNNNNNNNNNNNNNNNNNNNNNNNNNNNNNNNNNNN	############################################################	XA:i:0	MD:Z:60	NM:i:0
test.17	0	Primer_76_For	0	255	60M	*	0	0	NNNNNNNNNNNNNNNNNNNNNNNNNNNNNNNNNNNNNNNNNNNNNNNNNNNNNNNNNNNN	############################################################	XA:i:0	MD:Z:60	NM:i:0
test.18	0	Primer_39_Rev	0	255	60M	*	0	0	NNNNNNNNNNNNNNNNNNNNNNNNNNNNNNNNNNNNNNNNNNNNNNNNNNNNNNNNNNNN	############################################################	XA:i:0	MD:Z:60	NM:i:0
test.19	0	Primer_08_For	0	255	60M	*	0	0	NNNNNNNNNNNNNNNNNNNNNNNNNNNNNNNNNNNNNNNNNNNNNNNNNNNNNNNNNNNN	############################################################	XA:i:0	MD:Z:60	NM:i:0
test.20	0	Primer_97_Rev	0	255	60M	*	0	0	NNNNNNNNNNNNNNNNNNNNNNNNNNNNNNNNNNNNNNNNNNNNNNNNNNNNNNNNNNNN	############################################################	XA:i:0	MD:Z:60	NM:i:0
test.21	0	Primer_52_For	0	255	60M	*	0	0	NNNNNNNNNNNNNNNNNNNNNNNNNNNNNNNNNNNNNNNNNNNNNNNNNNNNNNNNNNNN	############################################################	XA:i:0	MD:Z:60	NM:i:0
test.22	0	Primer_67_Rev	0	255	60M	*	0	0	NNNNNNNNNNNNNNNNNNNNNNNNNNNNNNNNNNNNNNNNNNNNNNNNNNNNNNNNNNNN	############################################################	XA:i:0	MD:Z:60	NM:i:0
test.23	0	Primer_37_Rev	0	255	60M	*	0	0	NNNNNNNNNNNNNNNNNNNNNNNNNNNNNNNNNNNNNNNNNNNNNNNNNNNNNNNNNNNN	############################################################	XA:i:0	MD:Z:60	NM:i:0
test.24	0	Primer_69_Rev	0	255	60M	*	0	0	NNNNNNNNNNNNNNNNNNNNNNNNNNNNNNNNNNNNNNNNNNNNNNNNNNNNNNNNNNNN	############################################################	XA:i:0	MD:Z:60	NM:i:0
test.25	0	Primer_49_Rev	0	255	60M	*	0	0	NNNNNNNNNNNNNNNNNNNNNNNNNNNNNNNNNNNNNNNNNNNNNNNNNNNNNNNNNNNN	############################################################	XA:i:0	MD:Z:60	NM:i:0
test.26	0	Primer_97_Rev	0	255	60M	*	0	0	NNNNNNNNNNNNNNNNNNNNNNNNNNNNNNNNNNNNNNNNNNNNNNNNNNNNNNNNNNNN	############################################################	XA:i:0	MD:Z:60	NM:i:0
test.27	0	Primer_53_Rev	0	255	60M	*	0	0	NNNNNNNNNNNNNNNNNNNNNNNNNNNNNNNNNNNNNNNNNNNNNNNNNNNNNNNNNNNN	############################################################	XA:i:0	MD:Z:60	NM:i:0
test.28	0	Primer_68_For	0	255	60M	*	0	0	NNNNNNNNNNNNNNNNNNNNNNNNNNNNNNNNNNNNNNNNNNNNNNNNNNNNNNNNNNNN	############################################################	XA:i:0	MD:Z:60	NM:i:0
test.29	0	Primer_85_Rev	0	255	60M	*	0	0	NNNNNNNNNNNNNNNNNNNNNNNNNNNNNNNNNNNNNNNNNNNNNNNNNNNNNNNNNNNN	############################################################	XA:i:0	MD:Z:60	NM:i:0
test.30	0	Primer_08_For	0	255	60M	*	0	0	NNNNNNNNNNNNNNNNNNNNNNNNNNNNNNNNNNNNNNNNNNNNNNNNNNNNNNNNNNNN	############################################################	XA:i:0	MD:Z:60	NM:i:0
test.31	0	Primer_74_For	0	255	60M	*	0	0	NNNNNNNNNNNNNNNNNNNNNNNNNNNNNNNNNNNNNNNNNNNNNNNNNNNNNNNNNNNN	############################################################	XA:i:0	MD:Z:60	NM:i:0
test.32	0	Primer_83_Rev	0	255	60M	*	0	0	NNNNNNNNNNNNNNNNNNNNNNNNNNNNNNNNNNNNNNNNNNNNNNNNNNNNNNNNNNNN	############################################################	XA:i:0	MD:Z:60	NM:i:0
test.33	0	Primer_77_Rev	0	255	60M	*	0	0	NNNNNNNNNNNNNNNNNNNNNNNNNNNNNNNNNNNNNNNNNNNNNNNNNNNNNNNNNNNN	############################################################	XA:i:0	MD:Z:60	NM:i:0
test.34	0	Primer_58_For	0	255	60M	*	0	0	NNNNNNNNNNNNNNNNNNNNNNNNNNNNNNNNNNNNNNNNNNNNNNNNNNNNNNNNNNNN	############################################################	XA:i:0	MD:Z:60	NM:i:0
test.35	0	Primer_89_Rev	0	255	60M	*	0	0	NNNNNNNNNNNNNNNNNNNNNNNNNNNNNNNNNNNNNNNNNNNNNNNNNNNNNNNNNNNN	############################################################	XA:i:0	MD:Z:60	NM:i:0
test.36	0	Primer_16_For	0	255	60M	*	0	0	NNNNNNNNNNNNNNNNNNNNNNNNNNNNNNNNNNNNNNNNNNNNNNNNNNNNNNNNNNNN	############################################################	XA:i:0	MD:Z:60	NM:i:0
test.37	0	Primer_24_For	0	255	60M	*	0	0	NNNNNNNNNNNNNNNNNNNNNNNNNNNNNNNNNNNNNNNNNNNNNNNNNNNNNNNNNNNN	############################################################	XA:i:0	MD:Z:60	NM:i:0
test.38	0	Primer_46_For	0	255	60M	*	0	0	NNNNNNNNNNNNNNNNNNNNNNNNNNNNNNNNNNNNNNNNNNNNNNNNNNNNNNNNNNNN	############################################################	XA:i:0	MD:Z:60	NM:i:0
test.39	0	Primer_90_For	0	255	60M	*	0	0	NNNNNNNNNNNNNNNNNNNNNNNNNNNNNNNNNNNNNNNNNNNNNNNNNNNNNNNNNNNN	############################################################	XA:i:0	MD:Z:60	NM:i:0
test.40	0	Primer_87_Rev	0	255	60M	*	0	0	NNNNNNNNNNNNNNNNNNNNNNNNNNNNNNNNNNNNNNNNNNNNNNNNNNNNNNNNNNNN	############################################################	XA:i:0	MD:Z:60	NM:i:0
test.41	0	Primer_23_Rev	0	255	60M	*	0	0	NNNNNNNNNNNNNNNNNNNNNNNNNNNNNNNNNNNNNNNNNNNNNNNNNNNNNNNNNNNN	############################################################	XA:i:0	MD:Z:60	NM:i:0
test.42	0	Primer_07_Rev	0	255	60M	*	0	0	NNNNNNNNNNNNNNNNNNNNNNNNNNNNNNNNNNNNNNNNNNNNNNNNNNNNNNNNNNNN	############################################################	XA:i:0	MD:Z:60	NM:i:0
test.43	0	Primer_28_For	0	255	60M	*	0	0	NNNNNNNNNNNNNNNNNNNNNNNNNNNNNNNNNNNNNNNNNNNNNNNNNNNNNNNNNNNN	############################################################	XA:i:0	MD:Z:60	NM:i:0
test.44	0	Primer_45_Rev	0	255	60M	*	0	0	NNNNNNNNNNNNNNNNNNNNNNNNNNNNNNNNNNNNNNNNNNNNNNNNNNNNNNNNNNNN	############################################################	XA:i:0	MD:Z:60	NM:i:0
test.45	0	Primer_81_Rev	0	255	60M	*	0	0	NNNNNNNNNNNNNNNNNNNNNNNNNNNNNNNNNNNNNNNNNNNNNNNNNNNNNNNNNNNN	############################################################	XA:i:0	MD:Z:60	NM:i:0
test.46	0	Primer_38_For	0	255	60M	*	0	0	NNNNNNNNNNNNNNNNNNNNNNNNNNNNNNNNNNNNNNNNNNNNNNNNNNNNNNNNNNNN	############################################################	XA:i:0	MD:Z:60	NM:i:0
test.47	0	Primer_21_Rev	0	255	60M	*	0	0	NNNNNNNNNNNNNNNNNNNNNNNNNNNNNNNNNNNNNNNNNNNNNNNNNNNNNNNNNNNN	############################################################	XA:i:0	MD:Z:60	NM:i:0
test.48	0	Primer_16_For	0	255	60M	*	0	0	NNNNNNNNNNNNNNNNNNNNNNNNNNNNNNNNNNNNNNNNNNNNNNNNNNNNNNNNNNNN	############################################################	XA:i:0	MD:Z:60	NM:i:0
test.49	0	Primer_17_Rev	0	255	60M	*	0	0	NNNNNNNNNNNNNNNNNNNNNNNNNNNNNNNNNNNNNNNNNNNNNNNNNNNNNNNNNNNN	############################################################	XA:i:0	MD:Z:60	NM:i:0
test.50	0	Primer_191_Rev	0	255	60M	*	0	0	NNNNNNNNNNNNNNNNNNNNNNNNNNNNNNNNNNNNNNNNNNNNNNNNNNNNNNNNNNNN	############################################################	XA:i:0	MD:Z:60	NM:i:0
test.51	0	Primer_107_Rev	0	255	60M	*	0	0	NNNNNNNNNNNNNNNNNNNNNNNNNNNNNNNNNNNNNNNNNNNNNNNNNNNNNNNNNNNN	############################################################	XA:i:0	MD:Z:60	NM:i:0
test.52	0	Primer_197_Rev	0	255	60M	*	0	0	NNNNNNNNNNNNNNNNNNNNNNNNNNNNNNNNNNNNNNNNNNNNNNNNNNNNNNNNNNNN	############################################################	XA:i:0	MD:Z:60	NM:i:0
test.53	0	Primer_165_Rev	0	255	60M	*	0	0	NNNNNNNNNNNNNNNNNNNNNNNNNNNNNNNNNNNNNNNNNNNNNNNNNNNNNNNNNNNN	############################################################	XA:i:0	MD:Z:60	NM:i:0
test.54	0	Primer_168_For	0	255	60M	*	0	0	NNNNNNNNNNNNNNNNNNNNNNNNNNNNNNNNNNNNNNNNNNNNNNNNNNNNNNNNNNNN	############################################################	XA:i:0	MD:Z:60	NM:i:0
test.55	0	Primer_123_Rev	0	255	60M	*	0	0	NNNNNNNNNNNNNNNNNNNNNNNNNNNNNNNNNNNNNNNNNNNNNNNNNNNNNNNNNNNN	############################################################	XA:i:0	MD:Z:60	NM:i:0
test.56	0	Primer_185_Rev	0	255	60M	*	0	0	NNNNNNNNNNNNNNNNNNNNNNNNNNNNNNNNNNNNNNNNNNNNNNNNNNNNNNNNNNNN	############################################################	XA:i:0	MD:Z:60	NM:i:0
test.57	0	Primer_113_Rev	0	255	60M	*	0	0	NNNNNNNNNNNNNNNNNNNNNNNNNNNNNNNNNNNNNNNNNNNNNNNNNNNNNNNNNNNN	############################################################	XA:i:0	MD:Z:60	NM:i:0
test.58	0	Primer_185_Rev	0	255	60M	*	0	0	NNNNNNNNNNNNNNNNNNNNNNNNNNNNNNNNNNNNNNNNNNNNNNNNNNNNNNNNNNNN	############################################################	XA:i:0	MD:Z:60	NM:i:0
test.59	0	Primer_136_For	0	255	60M	*	0	0	NNNNNNNNNNNNNNNNNNNNNNNNNNNNNNNNNNNNNNNNNNNNNNNNNNNNNNNNNNNN	############################################################	XA:i:0	MD:Z:60	NM:i:0
test.60	0	Primer_186_For	0	255	60M	*	0	0	NNNNNNNNNNNNNNNNNNNNNNNNNNNNNNNNNNNNNNNNNNNNNNNNNNNNNNNNNNNN	############################################################	XA:i:0	MD:Z:60	NM:i:0
test.61	0	Primer_131_Rev	0	255	60M	*	0	0	NNNNNNNNNNNNNNNNNNNNNNNNNNNNNNNNNNNNNNNNNNNNNNNNNNNNNNNNNNNN	############################################################	XA:i:0	MD:Z:60	NM:i:0
test.62	0	Primer_170_For	0	255	60M	*	0	0	NNNNNNNNNNNNNNNNNNNNNNNNNNNNNNNNNNNNNNNNNNNNNNNNNNNNNNNNNNNN	############################################################	XA:i:0	MD:Z:60	NM:i:0
test.63	0	Primer_135_Rev	0	255	60M	*	0	0	NNNNNNNNNNNNNNNNNNNNNNNNNNNNNNNNNNNNNNNNNNNNNNNNNNNNNNNNNNNN	############################################################	XA:i:0	MD:Z:60	NM:i:0
test.64	0	Primer_129_Rev	0	255	60M	*	0	0	NNNNNNNNNNNNNNNNNNNNNNNNNNNNNNNNNNNNNNNNNNNNNNNNNNNNNNNNNNNN	############################################################	XA:i:0	MD:Z:60	NM:i:0
test.65	0	Primer_150_For	0	255	60M	*	0	0	NNNNNNNNNNNNNNNNNNNNNNNNNNNNNNNNNNNNNNNNNNNNNNNNNNNNNNNNNNNN	############################################################	XA:i:0	MD:Z:60	NM:i:0
test.66	0	Primer_138_For	0	255	60M	*	0	0	NNNNNNNNNNNNNNNNNNNNNNNNNNNNNNNNNNNNNNNNNNNNNNNNNNNNNNNNNNNN	############################################################	XA:i:0	MD:Z:60	NM:i:0
test.67	0	Primer_114_For	0	255	60M	*	0	0	NNNNNNNNNNNNNNNNNNNNNNNNNNNNNNNNNNNNNNNNNNNNNNNNNNNNNNNNNNNN	############################################################	XA:i:0	MD:Z:60	NM:i:0
test.68	0	Primer_193_Rev	0	255	60M	*	0	0	NNNNNNNNNNNNNNNNNNNNNNNNNNNNNNNNNNNNNNNNNNNNNNNNNNNNNNNNNNNN	############################################################	XA:i:0	MD:Z:60	NM:i:0
test.69	0	Primer_136_For	0	255	60M	*	0	0	NNNNNNNNNNNNNNNNNNNNNNNNNNNNNNNNNNNNNNNNNNNNNNNNNNNNNNNNNNNN	############################################################	XA:i:0	MD:Z:60	NM:i:0
test.70	0	Primer_110_For	0	255	60M	*	0	0	NNNNNNNNNNNNNNNNNNNNNNNNNNNNNNNNNNNNNNNNNNNNNNNNNNNNNNNNNNNN	############################################################	XA:i:0	MD:Z:60	NM:i:0
test.71	0	Primer_110_For	0	255	60M	*	0	0	NNNNNNNNNNNNNNNNNNNNNNNNNNNNNNNNNNNNNNNNNNNNNNNNNNNNNNNNNNNN	############################################################	XA:i:0	MD:Z:60	NM:i:0
test.72	0	Primer_146_For	0	255	60M	*	0	0	NNNNNNNNNNNNNNNNNNNNNNNNNNNNNNNNNNNNNNNNNNNNNNNNNNNNNNNNNNNN	############################################################	XA:i:0	MD:Z:60	NM:i:0
test.73	0	Primer_121_Rev	0	255	60M	*	0	0	NNNNNNNNNNNNNNNNNNNNNNNNNNNNNNNNNNNNNNNNNNNNNNNNNNNNNNNNNNNN	############################################################	XA:i:0	MD:Z:60	NM:i:0
test.74	0	Primer_123_Rev	0	255	60M	*	0	0	NNNNNNNNNNNNNNNNNNNNNNNNNNNNNNNNNNNNNNNNNNNNNNNNNNNNNNNNNNNN	############################################################	XA:i:0	MD:Z:60	NM:i:0
test.75	0	Primer_199_Rev	0	255	60M	*	0	0	NNNNNNNNNNNNNNNNNNNNNNNNNNNNNNNNNNNNNNNNNNNNNNNNNNNNNNNNNNNN	############################################################	XA:i:0	MD:Z:60	NM:i:0
test.76	0	Primer_112_For	0	255	60M	*	0	0	NNNNNNNNNNNNNNNNNNNNNNNNNNNNNNNNNNNNNNNNNNNNNNNNNNNNNNNNNNNN	############################################################	XA:i:0	MD:Z:60	NM:i:0
test.77	0	Primer_164_For	0	255	60M	*	0	0	NNNNNNNNNNNNNNNNNNNNNNNNNNNNNNNNNNNNNNNNNNNNNNNNNNNNNNNNNNNN	############################################################	XA:i:0	MD:Z:60	NM:i:0
test.78	0	Primer_195_Rev	0	255	60M	*	0	0	NNNNNNNNNNNNNNNNNNNNNNNNNNNNNNNNNNNNNNNNNNNNNNNNNNNNNNNNNNNN	############################################################	XA:i:0	MD:Z:60	NM:i:0
test.79	0	Primer_109_Rev	0	255	60M	*	0	0	NNNNNNNNNNNNNNNNNNNNNNNNNNNNNNNNNNNNNNNNNNNNNNNNNNNNNNNNNNNN	############################################################	XA:i:0	MD:Z:60	NM:i:0
test.80	0	Primer_112_For	0	255	60M	*	0	0	NNNNNNNNNNNNNNNNNNNNNNNNNNNNNNNNNNNNNNNNNNNNNNNNNNNNNNNNNNNN	############################################################	XA:i:0	MD:Z:60	NM:i:0
test.81	0	Primer_157_Rev	0	255	60M	*	0	0	NNNNNNNNNNNNNNNNNNNNNNNNNNNNNNNNNNNNNNNNNNNNNNNNNNNNNNNNNNNN	############################################################	XA:i:0	MD:Z:60	NM:i:0
test.82	0	Primer_166_For	0	255	60M	*	0	0	NNNNNNNNNNNNNNNNNNNNNNNNNNNNNNNNNNNNNNNNNNNNNNNNNNNNNNNNNNNN	############################################################	XA:i:0	MD:Z:60	NM:i:0
test.83	0	Primer_186_For	0	255	60M	*	0	0	NNNNNNNNNNNNNNNNNNNNNNNNNNNNNNNNNNNNNNNNNNNNNNNNNNNNNNNNNNNN	############################################################	XA:i:0	MD:Z:60	NM:i:0
test.84	0	Primer_168_For	0	255	60M	*	0	0	NNNNNNNNNNNNNNNNNNNNNNNNNNNNNNNNNNNNNNNNNNNNNNNNNNNNNNNNNNNN	############################################################	XA:i:0	MD:Z:60	NM:i:0
test.85	0	Primer_192_For	0	255	60M	*	0	0	NNNNNNNNNNNNNNNNNNNNNNNNNNNNNNNNNNNNNNNNNNNNNNNNNNNNNNNNNNNN	############################################################	XA:i:0	MD:Z:60	NM:i:0
test.86	0	Primer_154_For	0	255	60M	*	0	0	NNNNNNNNNNNNNNNNNNNNNNNNNNNNNNNNNNNNNNNNNNNNNNNNNNNNNNNNNNNN	############################################################	XA:i:0	MD:Z:60	NM:i:0
test.87	0	Primer_142_For	0	255	60M	*	0	0	NNNNNNNNNNNNNNNNNNNNNNNNNNNNNNNNNNNNNNNNNNNNNNNNNNNNNNNNNNNN	############################################################	XA:i:0	MD:Z:60	NM:i:0
test.88	0	Primer_156_For	0	255	60M	*	0	0	NNNNNNNNNNNNNNNNNNNNNNNNNNNNNNNNNNNNNNNNNNNNNNNNNNNNNNNNNNNN	############################################################	XA:i:0	MD:Z:60	NM:i:0
test.89	0	Primer_151_Rev	0	255	60M	*	0	0	NNNNNNNNNNNNNNNNNNNNNNNNNNNNNNNNNNNNNNNNNNNNNNNNNNNNNNNNNNNN	############################################################	XA:i:0	MD:Z:60	NM:i:0
test.90	0	Primer_176_For	0	255	60M	*	0	0	NNNNNNNNNNNNNNNNNNNNNNNNNNNNNNNNNNNNNNNNNNNNNNNNNNNNNNNNNNNN	############################################################	XA:i:0	MD:Z:60	NM:i:0
test.91	0	Primer_106_For	0	255	60M	*	0	0	NNNNNNNNNNNNNNNNNNNNNNNNNNNNNNNNNNNNNNNNNNNNNNNNNNNNNNNNNNNN	############################################################	XA:i:0	MD:Z:60	NM:i:0
test.92	0	Primer_140_For	0	255	60M	*	0	0	NNNNNNNNNNNNNNNNNNNNNNNNNNNNNNNNNNNNNNNNNNNNNNNNNNNNNNNNNNNN	############################################################	XA:i:0	MD:Z:60	NM:i:0
test.93	0	Primer_121_Rev	0	255	60M	*	0	0	NNNNNNNNNNNNNNNNNNNNNNNNNNNNNNNNNNNNNNNNNNNNNNNNNNNNNNNNNNNN	############################################################	XA:i:0	MD:Z:60	NM:i:0
test.94	0	Primer_104_For	0	255	60M	*	0	0	NNNNNNNNNNNNNNNNNNNNNNNNNNNNNNNNNNNNNNNNNNNNNNNNNNNNNNNNNNNN	############################################################	XA:i:0	MD:Z:60	NM:i:0
test.95	0	Primer_178_For	0	255	60M	*	0	0	NNNNNNNNNNNNNNNNNNNNNNNNNNNNNNNNNNNNNNNNNNNNNNNNNNNNNNNNNNNN	############################################################	XA:i:0	MD:Z:60	NM:i:0
test.96	0	Primer_157_Rev	0	255	60M	*	0	0	NNNNNNNNNNNNNNNNNNNNNNNNNNNNNNNNNNNNNNNNNNNNNNNNNNNNNNNNNNNN	############################################################	XA:i:0	MD:Z:60	NM:i:0
test.97	0	Primer_100_For	0	255	60M	*	0	0	NNNNNNNNNNNNNNNNNNNNNNNNNNNNNNNNNNNNNNNNNNNNNNNNNNNNNNNNNNNN	############################################################	XA:i:0	MD:Z:60	NM:i:0
test.98	0	Primer_185_Rev	0	255	60M	*	0	0	NNNNNNNNNNNNNNNNNNNNNNNNNNNNNNNNNNNNNNNNNNNNNNNNNNNNNNNNNNNN	############################################################	XA:i:0	MD:Z:60	NM:i:0
test.99	0	Primer_127_Rev	0	255	60M	*	0	0	NNNNNNNNNNNNNNNNNNNNNNNNNNNNNNNNNNNNNNNNNNNNNNNNNNNNNNNNNNNN	############################################################	XA:i:0	MD:Z:60	NM:i:0
test.100	0	Primer_02_For	0	255	60M	*	0	0	NNNNNNNNNNNNNNNNNNNNNNNNNNNNNNNNNNNNNNNNNNNNNNNNNNNNNNNNNNNN	############################################################	XA:i:0	MD:Z:60	NM:i:0
test.101	0	Primer_48_For	0	255	60M	*	0	0	NNNNNNNNNNNNNNNNNNNNNNNNNNNNNNNNNNNNNNNNNNNNNNNNNNNNNNNNNNNN	############################################################	XA:i:0	MD:Z:60	NM:i:0
test.102	0	Primer_175_Rev	0	255	60M	*	0	0	NNNNNNNNNNNNNNNNNNNNNNNNNNNNNNNNNNNNNNNNNNNNNNNNNNNNNNNNNNNN	############################################################	XA:i:0	MD:Z:60	NM:i:0
test.103	0	Primer_32_For	0	255	60M	*	0	0	NNNNNNNNNNNNNNNNNNNNNNNNNNNNNNNNNNNNNNNNNNNNNNNNNNNNNNNNNNNN	############################################################	XA:i:0	MD:Z:60	NM:i:0
test.104	0	Primer_70_For	0	255	60M	*	0	0	NNNNNNNNNNNNNNNNNNNNNNNNNNNNNNNNNNNNNNNNNNNNNNNNNNNNNNNNNNNN	############################################################	XA:i:0	MD:Z:60	NM:i:0
test.105	0	Primer_161_Rev	0	255	60M	*	0	0	NNNNNNNNNNNNNNNNNNNNNNNNNNNNNNNNNNNNNNNNNNNNNNNNNNNNNNNNNNNN	############################################################	XA:i:0	MD:Z:60	NM:i:0
test.106	0	Primer_42_For	0	255	60M	*	0	0	NNNNNNNNNNNNNNNNNNNNNNNNNNNNNNNNNNNNNNNNNNNNNNNNNNNNNNNNNNNN	############################################################	XA:i:0	MD:Z:60	NM:i:0
test.107	0	Primer_161_Rev	0	255	60M	*	0	0	NNNNNNNNNNNNNNNNNNNNNNNNNNNNNNNNNNNNNNNNNNNNNNNNNNNNNNNNNNNN	############################################################	XA:i:0	MD:Z:60	NM:i:0
test.108	0	Primer_72_For	0	255	60M	*	0	0	NNNNNNNNNNNNNNNNNNNNNNNNNNNNNNNNNNNNNNNNNNNNNNNNNNNNNNNNNNNN	############################################################	XA:i:0	MD:Z:60	NM:i:0
test.109	0	Primer_70_For	0	255	60M	*	0	0	NNNNNNNNNNNNNNNNNNNNNNNNNNNNNNNNNNNNNNNNNNNNNNNNNNNNNNNNNNNN	############################################################	XA:i:0	MD:Z:60	NM:i:0
test.110	0	Primer_138_For	0	255	60M	*	0	0	NNNNNNNNNNNNNNNNNNNNNNNNNNNNNNNNNNNNNNNNNNNNNNNNNNNNNNNNNNNN	############################################################	XA:i:0	MD:Z:60	NM:i:0
test.111	0	Primer_53_Rev	0	255	60M	*	0	0	NNNNNNNNNNNNNNNNNNNNNNNNNNNNNNNNNNNNNNNNNNNNNNNNNNNNNNNNNNNN	############################################################	XA:i:0	MD:Z:60	NM:i:0
test.112	0	Primer_182_For	0	255	60M	*	0	0	NNNNNNNNNNNNNNNNNNNNNNNNNNNNNNNNNNNNNNNNNNNNNNNNNNNNNNNNNNNN	############################################################	XA:i:0	MD:Z:60	NM:i:0
test.113	0	Primer_15_Rev	0	255	60M	*	0	0	NNNNNNNNNNNNNNNNNNNNNNNNNNNNNNNNNNNNNNNNNNNNNNNNNNNNNNNNNNNN	############################################################	XA:i:0	MD:Z:60	NM:i:0
test.114	0	Primer_186_For	0	255	60M	*	0	0	NNNNNNNNNNNNNNNNNNNNNNNNNNNNNNNNNNNNNNNNNNNNNNNNNNNNNNNNNNNN	############################################################	XA:i:0	MD:Z:60	NM:i:0
test.115	0	Primer_61_Rev	0	255	60M	*	0	0	NNNNNNNNNNNNNNNNNNNNNNNNNNNNNNNNNNNNNNNNNNNNNNNNNNNNNNNNNNNN	############################################################	XA:i:0	MD:Z:60	NM:i:0
test.116	0	Primer_104_For	0	255	60M	*	0	0	NNNNNNNNNNNNNNNNNNNNNNNNNNNNNNNNNNNNNNNNNNNNNNNNNNNNNNNNNNNN	############################################################	XA:i:0	MD:Z:60	NM:i:0
test.117	0	Primer_142_For	0	255	60M	*	0	0	NNNNNNNNNNNNNNNNNNNNNNNNNNNNNNNNNNNNNNNNNNNNNNNNNNNNNNNNNNNN	############################################################	XA:i:0	MD:Z:60	NM:i:0
test.118	0	Primer_09_Rev	0	255	60M	*	0	0	NNNNNNNNNNNNNNNNNNNNNNNNNNNNNNNNNNNNNNNNNNNNNNNNNNNNNNNNNNNN	############################################################	XA:i:0	MD:Z:60	NM:i:0
test.119	0	Primer_35_Rev	0	255	60M	*	0	0	NNNNNNNNNNNNNNNNNNNNNNNNNNNNNNNNNNNNNNNNNNNNNNNNNNNNNNNNNNNN	############################################################	XA:i:0	MD:Z:60	NM:i:0
