# Supplementary material for: HiFive: a tool suite for easy and efficient HiC and 5C data analysis
Source: Genome Biol. 2015 Oct 24;16:237. doi: 10.1186/s13059-015-0806-y (PMC5410870; doi:10.1186/s13059-015-0806-y)
Supplement: Supplementary file 2 — A tar archive containing the HiFive software library. (BZ2 578 kb) [file 13059_2015_806_MOESM2_ESM.bz2 › hifive-1.1.3/test/data/test_frag.bed]

chr1	16010	24574	Primer_00_For	0	+
chr1	24574	27984	Primer_01_Rev	0	-
chr1	27984	30432	Primer_02_For	0	+
chr1	30432	32156	Primer_03_Rev	0	-
chr1	32156	32777	Primer_04_For	0	+
chr1	32777	37755	Primer_05_Rev	0	-
chr1	37755	38372	Primer_06_For	0	+
chr1	38372	38794	Primer_07_Rev	0	-
chr1	38794	39258	Primer_08_For	0	+
chr1	39258	43605	Primer_09_Rev	0	-
chr1	43605	46458	Primer_10_For	0	+
chr1	46458	52422	Primer_11_Rev	0	-
chr1	52422	56818	Primer_12_For	0	+
chr1	56818	58750	Primer_13_Rev	0	-
chr1	58750	58957	Primer_14_For	0	+
chr1	58957	59359	Primer_15_Rev	0	-
chr1	59359	75368	Primer_16_For	0	+
chr1	75368	83362	Primer_17_Rev	0	-
chr1	83362	84052	Primer_18_For	0	+
chr1	84052	90745	Primer_19_Rev	0	-
chr1	90745	91322	Primer_20_For	0	+
chr1	91322	91589	Primer_21_Rev	0	-
chr1	91589	92460	Primer_22_For	0	+
chr1	92460	97926	Primer_23_Rev	0	-
chr1	97926	101019	Primer_24_For	0	+
chr1	101019	102675	Primer_25_Rev	0	-
chr1	102675	105560	Primer_26_For	0	+
chr1	105560	106653	Primer_27_Rev	0	-
chr1	106653	107961	Primer_28_For	0	+
chr1	107961	108199	Primer_29_Rev	0	-
chr1	108199	109520	Primer_30_For	0	+
chr1	109520	114996	Primer_31_Rev	0	-
chr1	114996	115430	Primer_32_For	0	+
chr1	115430	116794	Primer_33_Rev	0	-
chr1	116794	117062	Primer_34_For	0	+
chr1	117062	118302	Primer_35_Rev	0	-
chr1	118302	121958	Primer_36_For	0	+
chr1	121958	124939	Primer_37_Rev	0	-
chr1	124939	130395	Primer_38_For	0	+
chr1	130395	130462	Primer_39_Rev	0	-
chr1	130462	139819	Primer_40_For	0	+
chr1	139819	140043	Primer_41_Rev	0	-
chr1	140043	142853	Primer_42_For	0	+
chr1	142853	155675	Primer_43_Rev	0	-
chr1	155675	157488	Primer_44_For	0	+
chr1	157488	157623	Primer_45_Rev	0	-
chr1	157623	159127	Primer_46_For	0	+
chr1	159127	159862	Primer_47_Rev	0	-
chr1	159862	161091	Primer_48_For	0	+
chr1	161091	173282	Primer_49_Rev	0	-
chr1	173282	174260	Primer_50_For	0	+
chr1	174260	175546	Primer_51_Rev	0	-
chr1	175546	228207	Primer_52_For	0	+
chr1	228207	228568	Primer_53_Rev	0	-
chr1	228568	231797	Primer_54_For	0	+
chr1	231797	237073	Primer_55_Rev	0	-
chr1	237073	237652	Primer_56_For	0	+
chr1	237652	237915	Primer_57_Rev	0	-
chr1	237915	238787	Primer_58_For	0	+
chr1	238787	244261	Primer_59_Rev	0	-
chr1	244261	247336	Primer_60_For	0	+
chr1	247336	248991	Primer_61_Rev	0	-
chr1	248991	251875	Primer_62_For	0	+
chr1	251875	252968	Primer_63_Rev	0	-
chr1	252968	254276	Primer_64_For	0	+
chr1	254276	254514	Primer_65_Rev	0	-
chr1	254514	255841	Primer_66_For	0	+
chr1	255841	261311	Primer_67_Rev	0	-
chr1	261311	261745	Primer_68_For	0	+
chr1	261745	263111	Primer_69_Rev	0	-
chr1	263111	263379	Primer_70_For	0	+
chr1	263379	264619	Primer_71_Rev	0	-
chr1	264619	317876	Primer_72_For	0	+
chr1	317876	320686	Primer_73_Rev	0	-
chr1	320686	320910	Primer_74_For	0	+
chr1	320910	324093	Primer_75_Rev	0	-
chr1	324093	324317	Primer_76_For	0	+
chr1	324317	332889	Primer_77_Rev	0	-
chr1	332889	332956	Primer_78_For	0	+
chr1	332956	338410	Primer_79_Rev	0	-
chr1	338410	341367	Primer_80_For	0	+
chr1	341367	345029	Primer_81_Rev	0	-
chr1	345029	346269	Primer_82_For	0	+
chr1	346269	346537	Primer_83_Rev	0	-
chr1	346537	347902	Primer_84_For	0	+
chr1	347902	348336	Primer_85_Rev	0	-
chr1	348336	352886	Primer_86_For	0	+
chr1	352886	354735	Primer_87_Rev	0	-
chr1	354735	355945	Primer_88_For	0	+
chr1	355945	369333	Primer_89_Rev	0	-
chr1	369333	370804	Primer_90_For	0	+
chr1	370804	371769	Primer_91_Rev	0	-
chr1	371769	374307	Primer_92_For	0	+
chr1	374307	376188	Primer_93_Rev	0	-
chr1	376188	378553	Primer_94_For	0	+
chr1	378553	382213	Primer_95_Rev	0	-
chr1	382213	390650	Primer_96_For	0	+
chr1	390650	395284	Primer_97_Rev	0	-
chr1	395284	396271	Primer_98_For	0	+
chr1	396271	401276	Primer_99_Rev	0	-
chr2	16010	16052	Primer_100_For	0	+
chr2	24574	18135	Primer_101_Rev	0	-
chr2	27984	24995	Primer_102_For	0	+
chr2	30432	28073	Primer_103_Rev	0	-
chr2	32156	28182	Primer_104_For	0	+
chr2	32777	36366	Primer_105_Rev	0	-
chr2	37755	39163	Primer_106_For	0	+
chr2	38372	39797	Primer_107_Rev	0	-
chr2	38794	40432	Primer_108_For	0	+
chr2	39258	51590	Primer_109_Rev	0	-
chr2	43605	51666	Primer_110_For	0	+
chr2	46458	52611	Primer_111_Rev	0	-
chr2	52422	55291	Primer_112_For	0	+
chr2	56818	57771	Primer_113_Rev	0	-
chr2	58750	58358	Primer_114_For	0	+
chr2	58957	62944	Primer_115_Rev	0	-
chr2	59359	63726	Primer_116_For	0	+
chr2	75368	65098	Primer_117_Rev	0	-
chr2	83362	71816	Primer_118_For	0	+
chr2	84052	74699	Primer_119_Rev	0	-
chr2	90745	85330	Primer_120_For	0	+
chr2	91322	93079	Primer_121_Rev	0	-
chr2	91589	95213	Primer_122_For	0	+
chr2	92460	97032	Primer_123_Rev	0	-
chr2	97926	109082	Primer_124_For	0	+
chr2	101019	111682	Primer_125_Rev	0	-
chr2	102675	111896	Primer_126_For	0	+
chr2	105560	112076	Primer_127_Rev	0	-
chr2	106653	113602	Primer_128_For	0	+
chr2	107961	116730	Primer_129_Rev	0	-
chr2	108199	118064	Primer_130_For	0	+
chr2	109520	118670	Primer_131_Rev	0	-
chr2	114996	120123	Primer_132_For	0	+
chr2	115430	124293	Primer_133_Rev	0	-
chr2	116794	130563	Primer_134_For	0	+
chr2	117062	130766	Primer_135_Rev	0	-
chr2	118302	135969	Primer_136_For	0	+
chr2	121958	137384	Primer_137_Rev	0	-
chr2	124939	137513	Primer_138_For	0	+
chr2	130395	138953	Primer_139_Rev	0	-
chr2	130462	139055	Primer_140_For	0	+
chr2	139819	143191	Primer_141_Rev	0	-
chr2	140043	150160	Primer_142_For	0	+
chr2	142853	151998	Primer_143_Rev	0	-
chr2	155675	152598	Primer_144_For	0	+
chr2	157488	155847	Primer_145_Rev	0	-
chr2	157623	158493	Primer_146_For	0	+
chr2	159127	163026	Primer_147_Rev	0	-
chr2	159862	164088	Primer_148_For	0	+
chr2	161091	165947	Primer_149_Rev	0	-
chr2	173282	168787	Primer_150_For	0	+
chr2	174260	173095	Primer_151_Rev	0	-
chr2	175546	173128	Primer_152_For	0	+
chr2	228207	175550	Primer_153_Rev	0	-
chr2	228568	176745	Primer_154_For	0	+
chr2	231797	183924	Primer_155_Rev	0	-
chr2	237073	185645	Primer_156_For	0	+
chr2	237652	186944	Primer_157_Rev	0	-
chr2	237915	188303	Primer_158_For	0	+
chr2	238787	188400	Primer_159_Rev	0	-
chr2	244261	188957	Primer_160_For	0	+
chr2	247336	192256	Primer_161_Rev	0	-
chr2	248991	193266	Primer_162_For	0	+
chr2	251875	194546	Primer_163_Rev	0	-
chr2	252968	196809	Primer_164_For	0	+
chr2	254276	199072	Primer_165_Rev	0	-
chr2	254514	199559	Primer_166_For	0	+
chr2	255841	203683	Primer_167_Rev	0	-
chr2	261311	211898	Primer_168_For	0	+
chr2	261745	212927	Primer_169_Rev	0	-
chr2	263111	221159	Primer_170_For	0	+
chr2	263379	222594	Primer_171_Rev	0	-
chr2	264619	224468	Primer_172_For	0	+
chr2	317876	233839	Primer_173_Rev	0	-
chr2	320686	233884	Primer_174_For	0	+
chr2	320910	234227	Primer_175_Rev	0	-
chr2	324093	238333	Primer_176_For	0	+
chr2	324317	239004	Primer_177_Rev	0	-
chr2	332889	239505	Primer_178_For	0	+
chr2	332956	240406	Primer_179_Rev	0	-
chr2	338410	246696	Primer_180_For	0	+
chr2	341367	250702	Primer_181_Rev	0	-
chr2	345029	254585	Primer_182_For	0	+
chr2	346269	258819	Primer_183_Rev	0	-
chr2	346537	261894	Primer_184_For	0	+
chr2	347902	262250	Primer_185_Rev	0	-
chr2	348336	262408	Primer_186_For	0	+
chr2	352886	274458	Primer_187_Rev	0	-
chr2	354735	281363	Primer_188_For	0	+
chr2	355945	283106	Primer_189_Rev	0	-
chr2	369333	287295	Primer_190_For	0	+
chr2	370804	291827	Primer_191_Rev	0	-
chr2	371769	296242	Primer_192_For	0	+
chr2	374307	301841	Primer_193_Rev	0	-
chr2	376188	302409	Primer_194_For	0	+
chr2	378553	311206	Primer_195_Rev	0	-
chr2	382213	315861	Primer_196_For	0	+
chr2	390650	318418	Primer_197_Rev	0	-
chr2	395284	324520	Primer_198_For	0	+
chr2	396271	327297	Primer_199_Rev	0	-
chr3	16010	63687	Primer_200_For	0	+
chr3	24574	64310	Primer_201_Rev	0	-
