# Supplementary material for: HiFive: a tool suite for easy and efficient HiC and 5C data analysis
Source: Genome Biol. 2015 Oct 24;16:237. doi: 10.1186/s13059-015-0806-y (PMC5410870; doi:10.1186/s13059-015-0806-y)
Supplement: Supplementary file 2 — A tar archive containing the HiFive software library. (BZ2 578 kb) [file 13059_2015_806_MOESM2_ESM.bz2 › hifive-1.1.3/hifive/__init__.py]

import sys

import fend
import fragment
import fivec_data
import hic_data
import fivec
import hic
import fivec_binning
import hic_binning
import plotting
#import modeling

from hic import HiC
from fivec import FiveC
from fend import Fend
from fragment import Fragment
from hic_data import HiCData
from fivec_data import FiveCData

from .version import version as __version__

#------------------------------------------------

class Std( object ):
    def __init__( self ):
        self.__dict__ = sys.modules
    def __getattr__( self, name ):
        m = __import__(name)
        return m

std = Std()
