# Supplementary material for: HiFive: a tool suite for easy and efficient HiC and 5C data analysis
Source: Genome Biol. 2015 Oct 24;16:237. doi: 10.1186/s13059-015-0806-y (PMC5410870; doi:10.1186/s13059-015-0806-y)
Supplement: Supplementary file 2 — A tar archive containing the HiFive software library. (BZ2 578 kb) [file 13059_2015_806_MOESM2_ESM.bz2 › hifive-1.1.3/hifive/commands/__init__.py]

import sys

import create_fragmentset
import create_fivec_dataset
import create_fivec_project
import normalize_fivec_project
import complete_fivec_project
import create_fivec_heatmap
import combine_fivec_replicates
import get_fivec_interval
import create_fendset
import create_hic_dataset
import create_hic_project
import normalize_hic_project
import complete_hic_project
import create_hic_heatmap
import create_hic_mrheatmap
import combine_hic_replicates
import get_hic_interval

#------------------------------------------------

class Std( object ):
    def __init__( self ):
        self.__dict__ = sys.modules
    def __getattr__( self, name ):
        m = __import__(name)
        return m

std = Std()
