# Supplementary material for: HiFive: a tool suite for easy and efficient HiC and 5C data analysis
Source: Genome Biol. 2015 Oct 24;16:237. doi: 10.1186/s13059-015-0806-y (PMC5410870; doi:10.1186/s13059-015-0806-y)
Supplement: Supplementary file 2 — A tar archive containing the HiFive software library. (BZ2 578 kb) [file 13059_2015_806_MOESM2_ESM.bz2 › hifive-1.1.3/hifive/commands/create_fivec_project.py]

#!/usr/bin/env python

from ..fivec import FiveC


def run(args):
    fivec = FiveC(args.output, 'w', silent=args.silent)
    fivec.load_data(args.data)
    fivec.filter_fragments(mininteractions=args.minint, mindistance=args.mindist, maxdistance=args.maxdist)
    fivec.find_distance_parameters()
    fivec.save()
