# Supplementary material for: HiFive: a tool suite for easy and efficient HiC and 5C data analysis
Source: Genome Biol. 2015 Oct 24;16:237. doi: 10.1186/s13059-015-0806-y (PMC5410870; doi:10.1186/s13059-015-0806-y)
Supplement: Supplementary file 2 — A tar archive containing the HiFive software library. (BZ2 578 kb) [file 13059_2015_806_MOESM2_ESM.bz2 › hifive-1.1.3/hifive/commands/create_fragmentset.py]

#!/usr/bin/env python

from ..fragment import Fragment


def run(args):
    fragments = Fragment(args.output, mode='w', silent=args.silent)
    fragments.load_fragments(args.bed, genome_name=args.genome, re_name=args.re)
    fragments.save()
    return None
