# Supplementary material for: HiFive: a tool suite for easy and efficient HiC and 5C data analysis
Source: Genome Biol. 2015 Oct 24;16:237. doi: 10.1186/s13059-015-0806-y (PMC5410870; doi:10.1186/s13059-015-0806-y)
Supplement: Supplementary file 2 — A tar archive containing the HiFive software library. (BZ2 578 kb) [file 13059_2015_806_MOESM2_ESM.bz2 › hifive-1.1.3/hifive/commands/create_hic_dataset.py]

#!/usr/bin/env python

from ..hic_data import HiCData


def run(args):
    data = HiCData(args.output, 'w', silent=args.silent)
    if not args.bam is None: 
        data.load_data_from_bam(args.fend, args.bam, args.insert)
    elif not args.raw is None: 
        data.load_data_from_raw(args.fend, args.raw, args.insert)
    elif not args.mat is None: 
        data.load_data_from_mat(args.fend, args.mat, args.insert)
    data.save()
