# Supplementary material for: HiFive: a tool suite for easy and efficient HiC and 5C data analysis
Source: Genome Biol. 2015 Oct 24;16:237. doi: 10.1186/s13059-015-0806-y (PMC5410870; doi:10.1186/s13059-015-0806-y)
Supplement: Supplementary file 2 — A tar archive containing the HiFive software library. (BZ2 578 kb) [file 13059_2015_806_MOESM2_ESM.bz2 › hifive-1.1.3/doc/api.rst]

HiFive's API
============
Contents:

.. toctree::
   :maxdepth: 1

   fragment.rst
   fend.rst
   fivec_data.rst
   hic_data.rst
   fivec.rst
   hic.rst
   fivec_binning.rst
   hic_binning.rst
   plotting.rst
