# Supplementary material for: HiFive: a tool suite for easy and efficient HiC and 5C data analysis
Source: Genome Biol. 2015 Oct 24;16:237. doi: 10.1186/s13059-015-0806-y (PMC5410870; doi:10.1186/s13059-015-0806-y)
Supplement: Supplementary file 2 — A tar archive containing the HiFive software library. (BZ2 578 kb) [file 13059_2015_806_MOESM2_ESM.bz2 › hifive-1.1.3/doc/index.rst]

.. HiFive documentation master file, created by
   sphinx-quickstart on Thu Sep 18 16:53:06 2014.
   You can adapt this file completely to your liking, but it should at least
   contain the root `toctree` directive.

HiFive's documentation
=======================

Contents:

.. toctree::
   :maxdepth: 2

   introduction.rst
   getting_started.rst
   fragment_handling.rst
   loading_data.rst
   filtering_data.rst
   distance_dependence.rst
   normalization.rst
   binning.rst
   mrheatmap.rst
   hifive.rst
   fivec_tutorial.rst
   hic_tutorial.rst
   api.rst
   release_history.rst

Indices and tables
++++++++++++++++++

* :ref:`genindex`
* :ref:`modindex`
* :ref:`search`
