# Supplementary material for: HiFive: a tool suite for easy and efficient HiC and 5C data analysis
Source: Genome Biol. 2015 Oct 24;16:237. doi: 10.1186/s13059-015-0806-y (PMC5410870; doi:10.1186/s13059-015-0806-y)
Supplement: Supplementary file 2 — A tar archive containing the HiFive software library. (BZ2 578 kb) [file 13059_2015_806_MOESM2_ESM.bz2 › hifive-1.1.3/doc/_static/default.css]

/**
* Alternate Sphinx design
* Originally created by Armin Ronacher for Werkzeug, adapted by Georg Brandl.
*/
body {
font-family: 'Lucida Grande', 'Lucida Sans Unicode', 'Geneva', 'Verdana', sans-serif;
font-size: 12px;
letter-spacing: -0.01em;
line-height: 150%;
text-align: center;
/*background-color: #AFC1C4; */
background-color: #BFD1D4;
color: black;
padding: 0;
border: 1px solid #aaa;
margin: 0px 80px 0px 80px;
min-width: 740px;
}
a {
color: #CA7900;
text-decoration: none;
}
a:hover {
color: #2491CF;
}
pre {
font-family: 'Consolas', 'Deja Vu Sans Mono', 'Bitstream Vera Sans Mono', monospace;
font-size: 0.95em;
letter-spacing: 0.015em;
padding: 0.5em;
border: 1px solid #ccc;
background-color: #f8f8f8;
}
td.linenos pre {
padding: 0.5em 0;
border: 0;
background-color: transparent;
color: #aaa;
}
table.highlighttable {
margin-left: 0.5em;
}
table.highlighttable td {
padding: 0 0.5em 0 0.5em;
}
cite, code, tt {
font-family: 'Consolas', 'Deja Vu Sans Mono', 'Bitstream Vera Sans Mono', monospace;
font-size: 0.95em;
letter-spacing: 0.01em;
}
hr {
border: 1px solid #abc;
margin: 2em;
}
tt {
background-color: #f2f2f2;
border-bottom: 1px solid #ddd;
color: #333;
}
tt.descname {
background-color: transparent;
font-weight: bold;
font-size: 1.2em;
border: 0;
}
tt.descclassname {
background-color: transparent;
border: 0;
}
tt.xref {
background-color: transparent;
font-weight: bold;
border: 0;
}
a tt {
background-color: transparent;
font-weight: bold;
border: 0;
color: #CA7900;
}
a tt:hover {
color: #2491CF;
}
dl {
margin-bottom: 15px;
}
dd p {
margin-top: 0px;
}
dd ul, dd table {
margin-bottom: 10px;
}
dd {
margin-top: 3px;
margin-bottom: 10px;
margin-left: 30px;
}
.refcount {
color: #060;
}
dt:target,
.highlight {
background-color: #fbe54e;
}
dl.class, dl.function {
border-top: 2px solid #888;
}
dl.method, dl.attribute {
border-top: 1px solid #aaa;
}
dl.glossary dt {
font-weight: bold;
font-size: 1.1em;
}
pre {
line-height: 120%;
}
pre a {
color: inherit;
text-decoration: underline;
}
.first {
margin-top: 0 !important;
}
div.document {
background-color: white;
text-align: left;
background-image: url(contents.png);
background-repeat: repeat-x;
}
/*
div.documentwrapper {
width: 100%;
}
*/
div.clearer {
clear: both;
}
div.related h3 {
display: none;
}
div.related ul {
background-image: url(navigation.png);
height: 2em;
list-style: none;
border-top: 1px solid #ddd;
border-bottom: 1px solid #ddd;
margin: 0;
padding-left: 10px;
}
div.related ul li {
margin: 0;
padding: 0;
height: 2em;
float: left;
}
div.related ul li.right {
float: right;
margin-right: 5px;
}
div.related ul li a {
margin: 0;
padding: 0 5px 0 5px;
line-height: 1.75em;
color: #EE9816;
}
div.related ul li a:hover {
color: #3CA8E7;
}
div.body {
margin: 0;
padding: 0.5em 20px 20px 20px;
}
div.bodywrapper {
margin: 0 240px 0 0;
border-right: 1px solid #ccc;
}
div.body a {
text-decoration: underline;
}
div.sphinxsidebar {
margin: 0;
padding: 0.5em 15px 15px 0;
width: 210px;
float: right;
text-align: left;
/* margin-left: -100%; */
}
div.sphinxsidebar h4, div.sphinxsidebar h3 {
margin: 1em 0 0.5em 0;
font-size: 0.9em;
padding: 0.1em 0 0.1em 0.5em;
color: white;
border: 1px solid #86989B;
background-color: #AFC1C4;
}
div.sphinxsidebar ul {
padding-left: 1.5em;
margin-top: 7px;
list-style: none;
padding: 0;
line-height: 130%;
}
div.sphinxsidebar ul ul {
list-style: square;
margin-left: 20px;
}
p {
margin: 0.8em 0 0.5em 0;
}
p.rubric {
font-weight: bold;
}
h1 {
margin: 0;
padding: 0.7em 0 0.3em 0;
font-size: 1.5em;
color: #11557C;
}
h2 {
margin: 1.3em 0 0.2em 0;
font-size: 1.35em;
padding: 0;
}
h3 {
margin: 1em 0 -0.3em 0;
font-size: 1.2em;
}
h1 a, h2 a, h3 a, h4 a, h5 a, h6 a {
color: black!important;
}
h1 a.anchor, h2 a.anchor, h3 a.anchor, h4 a.anchor, h5 a.anchor, h6 a.anchor {
display: none;
margin: 0 0 0 0.3em;
padding: 0 0.2em 0 0.2em;
color: #aaa!important;
}
h1:hover a.anchor, h2:hover a.anchor, h3:hover a.anchor, h4:hover a.anchor,
h5:hover a.anchor, h6:hover a.anchor {
display: inline;
}
h1 a.anchor:hover, h2 a.anchor:hover, h3 a.anchor:hover, h4 a.anchor:hover,
h5 a.anchor:hover, h6 a.anchor:hover {
color: #777;
background-color: #eee;
}
table {
border-collapse: collapse;
margin: 0 -0.5em 0 -0.5em;
}
table td, table th {
padding: 0.2em 0.5em 0.2em 0.5em;
}
div.footer {
background-color: #E3EFF1;
color: #86989B;
padding: 3px 8px 3px 0;
clear: both;
font-size: 0.8em;
text-align: right;
}
div.footer a {
color: #86989B;
text-decoration: underline;
}
div.pagination {
margin-top: 2em;
padding-top: 0.5em;
border-top: 1px solid black;
text-align: center;
}
div.sphinxsidebar ul.toc {
margin: 1em 0 1em 0;
padding: 0 0 0 0.5em;
list-style: none;
}
div.sphinxsidebar ul.toc li {
margin: 0.5em 0 0.5em 0;
font-size: 0.9em;
line-height: 130%;
}
div.sphinxsidebar ul.toc li p {
margin: 0;
padding: 0;
}
div.sphinxsidebar ul.toc ul {
margin: 0.2em 0 0.2em 0;
padding: 0 0 0 1.8em;
}
div.sphinxsidebar ul.toc ul li {
padding: 0;
}
div.admonition, div.warning {
font-size: 0.9em;
margin: 1em 0 0 0;
border: 1px solid #86989B;
background-color: #f7f7f7;
}
div.admonition p, div.warning p {
margin: 0.5em 1em 0.5em 1em;
padding: 0;
}
div.admonition pre, div.warning pre {
margin: 0.4em 1em 0.4em 1em;
}
div.admonition p.admonition-title,
div.warning p.admonition-title {
margin: 0;
padding: 0.1em 0 0.1em 0.5em;
color: white;
border-bottom: 1px solid #86989B;
font-weight: bold;
background-color: #AFC1C4;
}
div.warning {
border: 1px solid #940000;
}
div.warning p.admonition-title {
background-color: #CF0000;
border-bottom-color: #940000;
}
div.admonition ul, div.admonition ol,
div.warning ul, div.warning ol {
margin: 0.1em 0.5em 0.5em 3em;
padding: 0;
}
div.versioninfo {
margin: 1em 0 0 0;
border: 1px solid #ccc;
background-color: #DDEAF0;
padding: 8px;
line-height: 1.3em;
font-size: 0.9em;
}
a.headerlink {
color: #c60f0f!important;
font-size: 1em;
margin-left: 6px;
padding: 0 4px 0 4px;
text-decoration: none!important;
visibility: hidden;
}
h1:hover > a.headerlink,
h2:hover > a.headerlink,
h3:hover > a.headerlink,
h4:hover > a.headerlink,
h5:hover > a.headerlink,
h6:hover > a.headerlink,
dt:hover > a.headerlink {
visibility: visible;
}
a.headerlink:hover {
background-color: #ccc;
color: white!important;
}
table.indextable td {
text-align: left;
vertical-align: top;
}
table.indextable dl, table.indextable dd {
margin-top: 0;
margin-bottom: 0;
}
table.indextable tr.pcap {
height: 10px;
}
table.indextable tr.cap {
margin-top: 10px;
background-color: #f2f2f2;
}
img.toggler {
margin-right: 3px;
margin-top: 3px;
cursor: pointer;
}
img.inheritance {
border: 0px
}
form.pfform {
margin: 10px 0 20px 0;
}
table.contentstable {
width: 90%;
}
table.contentstable p.biglink {
line-height: 150%;
}
a.biglink {
font-size: 1.3em;
}
span.linkdescr {
font-style: italic;
padding-top: 5px;
font-size: 90%;
}
ul.search {
margin: 10px 0 0 20px;
padding: 0;
}
ul.search li {
padding: 5px 0 5px 20px;
background-image: url(file.png);
background-repeat: no-repeat;
background-position: 0 7px;
}
ul.search li a {
font-weight: bold;
}
ul.search li div.context {
color: #888;
margin: 2px 0 0 30px;
text-align: left;
}
ul.keywordmatches li.goodmatch a {
font-weight: bold;
}
