# Supplementary material for: HiFive: a tool suite for easy and efficient HiC and 5C data analysis
Source: Genome Biol. 2015 Oct 24;16:237. doi: 10.1186/s13059-015-0806-y (PMC5410870; doi:10.1186/s13059-015-0806-y)
Supplement: Supplementary file 3 — A tar archive containing all scripts using to generate the data, analyses, and figures presented in this paper. (BZ2 20009 kb) [file 13059_2015_806_MOESM3_ESM.bz2]

Archive with 2,170 entries (2,026 files):
- ./._HiFive_analysis_package
- HiFive_analysis_package
- HiFive_analysis_package/._.gitignore
- HiFive_analysis_package/.gitignore
- HiFive_analysis_package/._Data
- HiFive_analysis_package/Data
- HiFive_analysis_package/._Figures
- HiFive_analysis_package/Figures
- HiFive_analysis_package/._LICENSE
- HiFive_analysis_package/LICENSE
- HiFive_analysis_package/._Makefile
- HiFive_analysis_package/Makefile
- HiFive_analysis_package/._Makefiles
- HiFive_analysis_package/Makefiles
- HiFive_analysis_package/._README.txt
- HiFive_analysis_package/README.txt
- HiFive_analysis_package/._Scripts
- HiFive_analysis_package/Scripts
- HiFive_analysis_package/._Settings
- HiFive_analysis_package/Settings
- HiFive_analysis_package/Settings/._dependencies.txt
- HiFive_analysis_package/Settings/dependencies.txt
- HiFive_analysis_package/Settings/._fivec_filelist.txt
- HiFive_analysis_package/Settings/fivec_filelist.txt
- HiFive_analysis_package/Settings/._fivec_parameters.txt
- HiFive_analysis_package/Settings/fivec_parameters.txt
- HiFive_analysis_package/Settings/._hic_filelist.txt
- HiFive_analysis_package/Settings/hic_filelist.txt
- HiFive_analysis_package/Settings/._hic_parameters.txt
- HiFive_analysis_package/Settings/hic_parameters.txt
- HiFive_analysis_package/Scripts/._Analysis
- HiFive_analysis_package/Scripts/Analysis
- HiFive_analysis_package/Scripts/._Figures
- HiFive_analysis_package/Scripts/Figures
- HiFive_analysis_package/Scripts/._HiCLib
- HiFive_analysis_package/Scripts/HiCLib
- HiFive_analysis_package/Scripts/._HiCNorm
- HiFive_analysis_package/Scripts/HiCNorm
- HiFive_analysis_package/Scripts/._HiCPipe
- HiFive_analysis_package/Scripts/HiCPipe
- HiFive_analysis_package/Scripts/._hifive-1.1.3
- HiFive_analysis_package/Scripts/hifive-1.1.3
- HiFive_analysis_package/Scripts/._MB
- HiFive_analysis_package/Scripts/MB
- HiFive_analysis_package/Scripts/._Support
- HiFive_analysis_package/Scripts/Support
- HiFive_analysis_package/Scripts/._Timing
- HiFive_analysis_package/Scripts/Timing
- HiFive_analysis_package/Scripts/Timing/._bam2raw.sh
- HiFive_analysis_package/Scripts/Timing/bam2raw.sh
- HiFive_analysis_package/Scripts/Timing/._hiclib_data.py
- HiFive_analysis_package/Scripts/Timing/hiclib_data.py
- HiFive_analysis_package/Scripts/Timing/._hiclib_heatmap.py
- HiFive_analysis_package/Scripts/Timing/hiclib_heatmap.py
- HiFive_analysis_package/Scripts/Timing/._hiclib_mapping.py
- HiFive_analysis_package/Scripts/Timing/hiclib_mapping.py
- HiFive_analysis_package/Scripts/Timing/._hiclib_norm.py
- HiFive_analysis_package/Scripts/Timing/hiclib_norm.py
- HiFive_analysis_package/Scripts/Timing/._hicnorm_data.R
- HiFive_analysis_package/Scripts/Timing/hicnorm_data.R
- HiFive_analysis_package/Scripts/Timing/._hicnorm_norm.R
- HiFive_analysis_package/Scripts/Timing/hicnorm_norm.R
- HiFive_analysis_package/Scripts/Timing/._hicpipe_binning.sh
- HiFive_analysis_package/Scripts/Timing/hicpipe_binning.sh
- HiFive_analysis_package/Scripts/Timing/._hicpipe_data.sh
- HiFive_analysis_package/Scripts/Timing/hicpipe_data.sh
- HiFive_analysis_package/Scripts/Timing/._hicpipe_heatmap.sh
- HiFive_analysis_package/Scripts/Timing/hicpipe_heatmap.sh
- HiFive_analysis_package/Scripts/Timing/._hicpipe_norm.sh
- HiFive_analysis_package/Scripts/Timing/hicpipe_norm.sh
- HiFive_analysis_package/Scripts/Timing/._hifive_bin.sh
- HiFive_analysis_package/Scripts/Timing/hifive_bin.sh
- HiFive_analysis_package/Scripts/Timing/._hifive_bin_heatmap.sh
- HiFive_analysis_package/Scripts/Timing/hifive_bin_heatmap.sh
- HiFive_analysis_package/Scripts/Timing/._hifive_data.sh
- HiFive_analysis_package/Scripts/Timing/hifive_data.sh
- HiFive_analysis_package/Scripts/Timing/._hifive_exp.sh
- HiFive_analysis_package/Scripts/Timing/hifive_exp.sh
- HiFive_analysis_package/Scripts/Timing/._hifive_exp_heatmap.sh
- HiFive_analysis_package/Scripts/Timing/hifive_exp_heatmap.sh
- HiFive_analysis_package/Scripts/Timing/._hifive_expKR.sh
- HiFive_analysis_package/Scripts/Timing/hifive_expKR.sh
- HiFive_analysis_package/Scripts/Timing/._hifive_expKR_heatmap.sh
- HiFive_analysis_package/Scripts/Timing/hifive_expKR_heatmap.sh
- HiFive_analysis_package/Scripts/Timing/._hifive_expKRdist.sh
- HiFive_analysis_package/Scripts/Timing/hifive_expKRdist.sh
- HiFive_analysis_package/Scripts/Timing/._hifive_expKRdist_heatmap.sh
- HiFive_analysis_package/Scripts/Timing/hifive_expKRdist_heatmap.sh
- HiFive_analysis_package/Scripts/Timing/._hifive_prob.sh
- HiFive_analysis_package/Scripts/Timing/hifive_prob.sh
- HiFive_analysis_package/Scripts/Timing/._hifive_prob_heatmap.sh
- HiFive_analysis_package/Scripts/Timing/hifive_prob_heatmap.sh
- HiFive_analysis_package/Scripts/Timing/._hifive_project.sh
- HiFive_analysis_package/Scripts/Timing/hifive_project.sh
- HiFive_analysis_package/Scripts/Timing/._hifive_project_nodist.sh
- HiFive_analysis_package/Scripts/Timing/hifive_project_nodist.sh
- HiFive_analysis_package/Scripts/Support/._append_5C_gc.py
- HiFive_analysis_package/Scripts/Support/append_5C_gc.py
- HiFive_analysis_package/Scripts/Support/._bam2raw.py
- HiFive_analysis_package/Scripts/Support/bam2raw.py
- HiFive_analysis_package/Scripts/Support/._compile_mapping_stats.py
- HiFive_analysis_package/Scripts/Support/compile_mapping_stats.py
- HiFive_analysis_package/Scripts/Support/._export2mat.py
- HiFive_analysis_package/Scripts/Support/export2mat.py
- HiFive_analysis_package/Scripts/Support/._extract_field.py
- HiFive_analysis_package/Scripts/Support/extract_field.py
- HiFive_analysis_package/Scripts/Support/._Fa2Bed.py
- HiFive_analysis_package/Scripts/Support/Fa2Bed.py
- HiFive_analysis_package/Scripts/Support/._fetch_sra_files.py
- HiFive_analysis_package/Scripts/Support/fetch_sra_files.py
- HiFive_analysis_package/Scripts/Support/._iterative_alignment.py
- HiFive_analysis_package/Scripts/Support/iterative_alignment.py
- HiFive_analysis_package/Scripts/Support/._RenameFa.py
- HiFive_analysis_package/Scripts/Support/RenameFa.py
- HiFive_analysis_package/Scripts/Support/._Sam2Bed.py
- HiFive_analysis_package/Scripts/Support/Sam2Bed.py
- HiFive_analysis_package/Scripts/MB/._create_hic_MB_project.py
- HiFive_analysis_package/Scripts/MB/create_hic_MB_project.py
- HiFive_analysis_package/Scripts/MB/._Matrix_Balancing.py
- HiFive_analysis_package/Scripts/MB/Matrix_Balancing.py
- HiFive_analysis_package/Scripts/MB/._Matrix_Balancing.pyc
- HiFive_analysis_package/Scripts/MB/Matrix_Balancing.pyc
- HiFive_analysis_package/Scripts/hifive-1.1.3/._.gitignore
- HiFive_analysis_package/Scripts/hifive-1.1.3/.gitignore
- HiFive_analysis_package/Scripts/hifive-1.1.3/._.hgignore
- HiFive_analysis_package/Scripts/hifive-1.1.3/.hgignore
- HiFive_analysis_package/Scripts/hifive-1.1.3/._.travis.yml
- HiFive_analysis_package/Scripts/hifive-1.1.3/.travis.yml
- HiFive_analysis_package/Scripts/hifive-1.1.3/._bin
- HiFive_analysis_package/Scripts/hifive-1.1.3/bin
- HiFive_analysis_package/Scripts/hifive-1.1.3/._doc
- HiFive_analysis_package/Scripts/hifive-1.1.3/doc
- HiFive_analysis_package/Scripts/hifive-1.1.3/._Dockerfile
- HiFive_analysis_package/Scripts/hifive-1.1.3/Dockerfile
- HiFive_analysis_package/Scripts/hifive-1.1.3/._ez_setup.py
- HiFive_analysis_package/Scripts/hifive-1.1.3/ez_setup.py
- HiFive_analysis_package/Scripts/hifive-1.1.3/._hifive
- HiFive_analysis_package/Scripts/hifive-1.1.3/hifive
- HiFive_analysis_package/Scripts/hifive-1.1.3/._LICENSE.txt
- HiFive_analysis_package/Scripts/hifive-1.1.3/LICENSE.txt
- HiFive_analysis_package/Scripts/hifive-1.1.3/._MANIFEST.in
- HiFive_analysis_package/Scripts/hifive-1.1.3/MANIFEST.in
- HiFive_analysis_package/Scripts/hifive-1.1.3/._README.rst
- HiFive_analysis_package/Scripts/hifive-1.1.3/README.rst
- HiFive_analysis_package/Scripts/hifive-1.1.3/._requirements.txt
- HiFive_analysis_package/Scripts/hifive-1.1.3/requirements.txt
- HiFive_analysis_package/Scripts/hifive-1.1.3/._setup.cfg
- HiFive_analysis_package/Scripts/hifive-1.1.3/setup.cfg
- HiFive_analysis_package/Scripts/hifive-1.1.3/._setup.py
- HiFive_analysis_package/Scripts/hifive-1.1.3/setup.py
- HiFive_analysis_package/Scripts/hifive-1.1.3/._test
- HiFive_analysis_package/Scripts/hifive-1.1.3/test
- HiFive_analysis_package/Scripts/hifive-1.1.3/test/._data
- HiFive_analysis_package/Scripts/hifive-1.1.3/test/data
- HiFive_analysis_package/Scripts/hifive-1.1.3/test/._test_fend.py
- HiFive_analysis_package/Scripts/hifive-1.1.3/test/test_fend.py
- HiFive_analysis_package/Scripts/hifive-1.1.3/test/._test_fivec_binning.py
- HiFive_analysis_package/Scripts/hifive-1.1.3/test/test_fivec_binning.py
- HiFive_analysis_package/Scripts/hifive-1.1.3/test/._test_fivec_data.py
- HiFive_analysis_package/Scripts/hifive-1.1.3/test/test_fivec_data.py
- HiFive_analysis_package/Scripts/hifive-1.1.3/test/._test_fivec_project.py
- HiFive_analysis_package/Scripts/hifive-1.1.3/test/test_fivec_project.py
- HiFive_analysis_package/Scripts/hifive-1.1.3/test/._test_frag.py
- HiFive_analysis_package/Scripts/hifive-1.1.3/test/test_frag.py
- HiFive_analysis_package/Scripts/hifive-1.1.3/test/._test_hic_binning.py
- HiFive_analysis_package/Scripts/hifive-1.1.3/test/test_hic_binning.py
- HiFive_analysis_package/Scripts/hifive-1.1.3/test/._test_hic_data.py
- HiFive_analysis_package/Scripts/hifive-1.1.3/test/test_hic_data.py
- HiFive_analysis_package/Scripts/hifive-1.1.3/test/._test_hic_project.py
- HiFive_analysis_package/Scripts/hifive-1.1.3/test/test_hic_project.py
- HiFive_analysis_package/Scripts/hifive-1.1.3/test/data/._test.counts
- HiFive_analysis_package/Scripts/hifive-1.1.3/test/data/test.counts
- HiFive_analysis_package/Scripts/hifive-1.1.3/test/data/._test.counts_full
- HiFive_analysis_package/Scripts/hifive-1.1.3/test/data/test.counts_full
- HiFive_analysis_package/Scripts/hifive-1.1.3/test/data/._test.fcd
- HiFive_analysis_package/Scripts/hifive-1.1.3/test/data/test.fcd
- HiFive_analysis_package/Scripts/hifive-1.1.3/test/data/._test.fch
- HiFive_analysis_package/Scripts/hifive-1.1.3/test/data/test.fch
- HiFive_analysis_package/Scripts/hifive-1.1.3/test/data/._test.fcp
- HiFive_analysis_package/Scripts/hifive-1.1.3/test/data/test.fcp
- HiFive_analysis_package/Scripts/hifive-1.1.3/test/data/._test.fends
- HiFive_analysis_package/Scripts/hifive-1.1.3/test/data/test.fends
- HiFive_analysis_package/Scripts/hifive-1.1.3/test/data/._test.frags
- HiFive_analysis_package/Scripts/hifive-1.1.3/test/data/test.frags
- HiFive_analysis_package/Scripts/hifive-1.1.3/test/data/._test.hcd
- HiFive_analysis_package/Scripts/hifive-1.1.3/test/data/test.hcd
- HiFive_analysis_package/Scripts/hifive-1.1.3/test/data/._test.hch
- HiFive_analysis_package/Scripts/hifive-1.1.3/test/data/test.hch
- HiFive_analysis_package/Scripts/hifive-1.1.3/test/data/._test.hcp
- HiFive_analysis_package/Scripts/hifive-1.1.3/test/data/test.hcp
- HiFive_analysis_package/Scripts/hifive-1.1.3/test/data/._test.mat
- HiFive_analysis_package/Scripts/hifive-1.1.3/test/data/test.mat
- HiFive_analysis_package/Scripts/hifive-1.1.3/test/data/._test.raw
- HiFive_analysis_package/Scripts/hifive-1.1.3/test/data/test.raw
- HiFive_analysis_package/Scripts/hifive-1.1.3/test/data/._test_binned.hdf5
- HiFive_analysis_package/Scripts/hifive-1.1.3/test/data/test_binned.hdf5
- HiFive_analysis_package/Scripts/hifive-1.1.3/test/data/._test_binning.fcp
- HiFive_analysis_package/Scripts/hifive-1.1.3/test/data/test_binning.fcp
- HiFive_analysis_package/Scripts/hifive-1.1.3/test/data/._test_binning.hcp
- HiFive_analysis_package/Scripts/hifive-1.1.3/test/data/test_binning.hcp
- HiFive_analysis_package/Scripts/hifive-1.1.3/test/data/._test_express.fcp
- HiFive_analysis_package/Scripts/hifive-1.1.3/test/data/test_express.fcp
- HiFive_analysis_package/Scripts/hifive-1.1.3/test/data/._test_express.hcp
- HiFive_analysis_package/Scripts/hifive-1.1.3/test/data/test_express.hcp
- HiFive_analysis_package/Scripts/hifive-1.1.3/test/data/._test_fend.bed
- HiFive_analysis_package/Scripts/hifive-1.1.3/test/data/test_fend.bed
- HiFive_analysis_package/Scripts/hifive-1.1.3/test/data/._test_fivec_1.bam
- HiFive_analysis_package/Scripts/hifive-1.1.3/test/data/test_fivec_1.bam
- HiFive_analysis_package/Scripts/hifive-1.1.3/test/data/._test_fivec_1.sam
- HiFive_analysis_package/Scripts/hifive-1.1.3/test/data/test_fivec_1.sam
- HiFive_analysis_package/Scripts/hifive-1.1.3/test/data/._test_fivec_2.bam
- HiFive_analysis_package/Scripts/hifive-1.1.3/test/data/test_fivec_2.bam
- HiFive_analysis_package/Scripts/hifive-1.1.3/test/data/._test_fivec_2.sam
- HiFive_analysis_package/Scripts/hifive-1.1.3/test/data/test_fivec_2.sam
- HiFive_analysis_package/Scripts/hifive-1.1.3/test/data/._test_frag.bed
- HiFive_analysis_package/Scripts/hifive-1.1.3/test/data/test_frag.bed
- HiFive_analysis_package/Scripts/hifive-1.1.3/test/data/._test_full.mat
- HiFive_analysis_package/Scripts/hifive-1.1.3/test/data/test_full.mat
- HiFive_analysis_package/Scripts/hifive-1.1.3/test/data/._test_hic_1.bam
- HiFive_analysis_package/Scripts/hifive-1.1.3/test/data/test_hic_1.bam
- HiFive_analysis_package/Scripts/hifive-1.1.3/test/data/._test_hic_2.bam
- HiFive_analysis_package/Scripts/hifive-1.1.3/test/data/test_hic_2.bam
- HiFive_analysis_package/Scripts/hifive-1.1.3/test/data/._test_import.fcd
- HiFive_analysis_package/Scripts/hifive-1.1.3/test/data/test_import.fcd
- HiFive_analysis_package/Scripts/hifive-1.1.3/test/data/._test_import.hcd
- HiFive_analysis_package/Scripts/hifive-1.1.3/test/data/test_import.hcd
- HiFive_analysis_package/Scripts/hifive-1.1.3/test/data/._test_probability.fcp
- HiFive_analysis_package/Scripts/hifive-1.1.3/test/data/test_probability.fcp
- HiFive_analysis_package/Scripts/hifive-1.1.3/test/data/._test_probbin.hcp
- HiFive_analysis_package/Scripts/hifive-1.1.3/test/data/test_probbin.hcp
- HiFive_analysis_package/Scripts/hifive-1.1.3/test/data/._test_probpois.hcp
- HiFive_analysis_package/Scripts/hifive-1.1.3/test/data/test_probpois.hcp
- HiFive_analysis_package/Scripts/hifive-1.1.3/hifive/.___init__.py
- HiFive_analysis_package/Scripts/hifive-1.1.3/hifive/__init__.py
- HiFive_analysis_package/Scripts/hifive-1.1.3/hifive/._commands
- HiFive_analysis_package/Scripts/hifive-1.1.3/hifive/commands
- HiFive_analysis_package/Scripts/hifive-1.1.3/hifive/._fend.py
- HiFive_analysis_package/Scripts/hifive-1.1.3/hifive/fend.py
- HiFive_analysis_package/Scripts/hifive-1.1.3/hifive/._fivec.py
- HiFive_analysis_package/Scripts/hifive-1.1.3/hifive/fivec.py
- HiFive_analysis_package/Scripts/hifive-1.1.3/hifive/._fivec_binning.py
- HiFive_analysis_package/Scripts/hifive-1.1.3/hifive/fivec_binning.py
- HiFive_analysis_package/Scripts/hifive-1.1.3/hifive/._fivec_data.py
- HiFive_analysis_package/Scripts/hifive-1.1.3/hifive/fivec_data.py
- HiFive_analysis_package/Scripts/hifive-1.1.3/hifive/._fragment.py
- HiFive_analysis_package/Scripts/hifive-1.1.3/hifive/fragment.py
- HiFive_analysis_package/Scripts/hifive-1.1.3/hifive/._hic.py
- HiFive_analysis_package/Scripts/hifive-1.1.3/hifive/hic.py
- HiFive_analysis_package/Scripts/hifive-1.1.3/hifive/._hic_binning.py
- HiFive_analysis_package/Scripts/hifive-1.1.3/hifive/hic_binning.py
- HiFive_analysis_package/Scripts/hifive-1.1.3/hifive/._hic_data.py
- HiFive_analysis_package/Scripts/hifive-1.1.3/hifive/hic_data.py
- HiFive_analysis_package/Scripts/hifive-1.1.3/hifive/._libraries
- HiFive_analysis_package/Scripts/hifive-1.1.3/hifive/libraries
- HiFive_analysis_package/Scripts/hifive-1.1.3/hifive/._plotting.py
- HiFive_analysis_package/Scripts/hifive-1.1.3/hifive/plotting.py
- HiFive_analysis_package/Scripts/hifive-1.1.3/hifive/libraries/.___init__.py
- HiFive_analysis_package/Scripts/hifive-1.1.3/hifive/libraries/__init__.py
- HiFive_analysis_package/Scripts/hifive-1.1.3/hifive/libraries/.__fivec_binning.pyx
- HiFive_analysis_package/Scripts/hifive-1.1.3/hifive/libraries/_fivec_binning.pyx
- HiFive_analysis_package/Scripts/hifive-1.1.3/hifive/libraries/.__fivec_optimize.pyx
- HiFive_analysis_package/Scripts/hifive-1.1.3/hifive/libraries/_fivec_optimize.pyx
- HiFive_analysis_package/Scripts/hifive-1.1.3/hifive/libraries/.__hic_binning.pyx
- HiFive_analysis_package/Scripts/hifive-1.1.3/hifive/libraries/_hic_binning.pyx
- HiFive_analysis_package/Scripts/hifive-1.1.3/hifive/libraries/.__hic_distance.pyx
- HiFive_analysis_package/Scripts/hifive-1.1.3/hifive/libraries/_hic_distance.pyx
- HiFive_analysis_package/Scripts/hifive-1.1.3/hifive/libraries/.__hic_interactions.pyx
- HiFive_analysis_package/Scripts/hifive-1.1.3/hifive/libraries/_hic_interactions.pyx
- HiFive_analysis_package/Scripts/hifive-1.1.3/hifive/libraries/.__hic_optimize.pyx
- HiFive_analysis_package/Scripts/hifive-1.1.3/hifive/libraries/_hic_optimize.pyx
- HiFive_analysis_package/Scripts/hifive-1.1.3/hifive/libraries/.__normal.cpp
- HiFive_analysis_package/Scripts/hifive-1.1.3/hifive/libraries/_normal.cpp
- HiFive_analysis_package/Scripts/hifive-1.1.3/hifive/libraries/.__normal.hpp
- HiFive_analysis_package/Scripts/hifive-1.1.3/hifive/libraries/_normal.hpp
- HiFive_analysis_package/Scripts/hifive-1.1.3/hifive/commands/.___init__.py
- HiFive_analysis_package/Scripts/hifive-1.1.3/hifive/commands/__init__.py
- HiFive_analysis_package/Scripts/hifive-1.1.3/hifive/commands/._combine_fivec_replicates.py
- HiFive_analysis_package/Scripts/hifive-1.1.3/hifive/commands/combine_fivec_replicates.py
- HiFive_analysis_package/Scripts/hifive-1.1.3/hifive/commands/._combine_hic_replicates.py
- HiFive_analysis_package/Scripts/hifive-1.1.3/hifive/commands/combine_hic_replicates.py
- HiFive_analysis_package/Scripts/hifive-1.1.3/hifive/commands/._complete_fivec_project.py
- HiFive_analysis_package/Scripts/hifive-1.1.3/hifive/commands/complete_fivec_project.py
- HiFive_analysis_package/Scripts/hifive-1.1.3/hifive/commands/._complete_hic_project.py
- HiFive_analysis_package/Scripts/hifive-1.1.3/hifive/commands/complete_hic_project.py
- HiFive_analysis_package/Scripts/hifive-1.1.3/hifive/commands/._create_fendset.py
- HiFive_analysis_package/Scripts/hifive-1.1.3/hifive/commands/create_fendset.py
- HiFive_analysis_package/Scripts/hifive-1.1.3/hifive/commands/._create_fivec_dataset.py
- HiFive_analysis_package/Scripts/hifive-1.1.3/hifive/commands/create_fivec_dataset.py
- HiFive_analysis_package/Scripts/hifive-1.1.3/hifive/commands/._create_fivec_heatmap.py
- HiFive_analysis_package/Scripts/hifive-1.1.3/hifive/commands/create_fivec_heatmap.py
- HiFive_analysis_package/Scripts/hifive-1.1.3/hifive/commands/._create_fivec_project.py
- HiFive_analysis_package/Scripts/hifive-1.1.3/hifive/commands/create_fivec_project.py
- HiFive_analysis_package/Scripts/hifive-1.1.3/hifive/commands/._create_fragmentset.py
- HiFive_analysis_package/Scripts/hifive-1.1.3/hifive/commands/create_fragmentset.py
- HiFive_analysis_package/Scripts/hifive-1.1.3/hifive/commands/._create_hic_dataset.py
- HiFive_analysis_package/Scripts/hifive-1.1.3/hifive/commands/create_hic_dataset.py
- HiFive_analysis_package/Scripts/hifive-1.1.3/hifive/commands/._create_hic_heatmap.py
- HiFive_analysis_package/Scripts/hifive-1.1.3/hifive/commands/create_hic_heatmap.py
- HiFive_analysis_package/Scripts/hifive-1.1.3/hifive/commands/._create_hic_mrheatmap.py
- HiFive_analysis_package/Scripts/hifive-1.1.3/hifive/commands/create_hic_mrheatmap.py
[truncated: 1,870 more entries]
