# Supplementary material for: HiFive: a tool suite for easy and efficient HiC and 5C data analysis
Source: Genome Biol. 2015 Oct 24;16:237. doi: 10.1186/s13059-015-0806-y (PMC5410870; doi:10.1186/s13059-015-0806-y)
Supplement: Supplementary file 3 — A tar archive containing all scripts using to generate the data, analyses, and figures presented in this paper. (BZ2 20009 kb) [file 13059_2015_806_MOESM3_ESM.bz2 › HiFive_analysis_package/README.txt]

This archive contains all of the scripts used to perform the analyses detailed in the HiFive paper.

To run this, you can simply set the needed paths in the 'dependencies.txt' file in the 'Settings' folder and then use the command 'make all' in the top-level folder. Please note that this will take a long time.

In order for everything to work, you must have several packages and programs already installed. These include:

Libraries:
hdf5

Python packages:
numpy
scipy
h5py
statsmodels

Programs:
samtools
bowtie
R (2.*)

R packages:
maxLik
Rsge
R.utils
