# Supplementary material for: HiFive: a tool suite for easy and efficient HiC and 5C data analysis
Source: Genome Biol. 2015 Oct 24;16:237. doi: 10.1186/s13059-015-0806-y (PMC5410870; doi:10.1186/s13059-015-0806-y)
Supplement: Supplementary file 3 — A tar archive containing all scripts using to generate the data, analyses, and figures presented in this paper. (BZ2 20009 kb) [file 13059_2015_806_MOESM3_ESM.bz2 › HiFive_analysis_package/Settings/dependencies.txt]

# Paths to needed external programs and files
BOWTIE=~/bin/bowtie
BOWTIE_BUILD=~/bin/bowtie-build
BOWTIE_INDEX_DIR=~/cache/bowtie_indices

SAMTOOLS=~/bin/samtools

FASTQ_DUMP=~/bin/fastq-dump.2.3.5.2

RSCRIPT=~/bin/Rscript

TMPDIR=~/tmp

MM9_FA_PATH=~/cache/Fasta/mm9
HG19_FA_PATH=~/cache/Fasta/hg19

NUM_PROCS=64
