# Supplementary material for: HiFive: a tool suite for easy and efficient HiC and 5C data analysis
Source: Genome Biol. 2015 Oct 24;16:237. doi: 10.1186/s13059-015-0806-y (PMC5410870; doi:10.1186/s13059-015-0806-y)
Supplement: Supplementary file 3 — A tar archive containing all scripts using to generate the data, analyses, and figures presented in this paper. (BZ2 20009 kb) [file 13059_2015_806_MOESM3_ESM.bz2 › HiFive_analysis_package/Settings/fivec_filelist.txt]

# GSE35721
Nora_ESC_male_E14_Rep1 SRX119482 SRR407658 HindIII Nora_Index
Nora_ESC_male_E14_Rep2 SRX119483 SRR407659 HindIII Nora_Index
# GSE36203
Phillips_ESC_Rep1 SRX125276 SRR427106,SRR427107 HindIII Phillips_Index
Phillips_ESC_Rep2 SRX125277 SRR427108,SRR427109 HindIII Phillips_Index
