# Supplementary material for: HiFive: a tool suite for easy and efficient HiC and 5C data analysis
Source: Genome Biol. 2015 Oct 24;16:237. doi: 10.1186/s13059-015-0806-y (PMC5410870; doi:10.1186/s13059-015-0806-y)
Supplement: Supplementary file 3 — A tar archive containing all scripts using to generate the data, analyses, and figures presented in this paper. (BZ2 20009 kb) [file 13059_2015_806_MOESM3_ESM.bz2 › HiFive_analysis_package/Settings/fivec_parameters.txt]

# HiFive 5C analysis parameters
5C_MININT=20
5C_MINDIST=50000
5C_MAXDIST=0
5C_PROB_ITER=1000
5C_PROB_CHANGE=0.0005
5C_STEP=0.5
5C_EXP_ITER=1000
5C_EXP_READS=cis
5C_BIN_ITER=1000
5C_THRESHOLD=1.0
5C_BIN_READS=cis
5C_MODEL=gc,len
5C_MODELBINS=5,5
5C_PARAMS=even,even
