# Supplementary material for: HiFive: a tool suite for easy and efficient HiC and 5C data analysis
Source: Genome Biol. 2015 Oct 24;16:237. doi: 10.1186/s13059-015-0806-y (PMC5410870; doi:10.1186/s13059-015-0806-y)
Supplement: Supplementary file 3 — A tar archive containing all scripts using to generate the data, analyses, and figures presented in this paper. (BZ2 20009 kb) [file 13059_2015_806_MOESM3_ESM.bz2 › HiFive_analysis_package/Settings/hic_parameters.txt]

# HiFive HiC analysis parameters
HIC_INSERT=500
HIC_MININT=10
HIC_MINDIST=500000
HIC_MAXDIST=0
HC_MBOI_MAXDIST=10000000
HIC_MINBIN=1000
HIC_NUMBIN=100
HIC_PROB_ITER=1000
HIC_PROB_CHANGE=0.0005
HIC_PROB_STEP=0.5
HIC_EXP_ITER=1000
HIC_EXP_CHANGE=0.000005
HIC_EXP_READS=cis
HIC_BIN_ITER=1000
HIC_BIN_THRESHOLD=1.0
HIC_BIN_READS=cis
HIC_MODEL=len,gc,mappability
HIC_MODELBINS=20,20,10
HIC_PARAMS=even,even,fixed-const
