# Supplementary material for: HiFive: a tool suite for easy and efficient HiC and 5C data analysis
Source: Genome Biol. 2015 Oct 24;16:237. doi: 10.1186/s13059-015-0806-y (PMC5410870; doi:10.1186/s13059-015-0806-y)
Supplement: Supplementary file 3 — A tar archive containing all scripts using to generate the data, analyses, and figures presented in this paper. (BZ2 20009 kb) [file 13059_2015_806_MOESM3_ESM.bz2 › HiFive_analysis_package/Scripts/Timing/bam2raw.sh]

#!/bin/bash

for J in {6..8}; do ${BASEDIR}/Scripts/Support/bam2raw.py ${BASEDIR}/Data/Timing/SRR44388${J}_sub_1.bam ${BASEDIR}/Data/Timing/SRR44388${J}_sub_2.bam ${BASEDIR}/Data/Timing/SRR44388${J}_sub.raw; done
