# Supplementary material for: HiFive: a tool suite for easy and efficient HiC and 5C data analysis
Source: Genome Biol. 2015 Oct 24;16:237. doi: 10.1186/s13059-015-0806-y (PMC5410870; doi:10.1186/s13059-015-0806-y)
Supplement: Supplementary file 3 — A tar archive containing all scripts using to generate the data, analyses, and figures presented in this paper. (BZ2 20009 kb) [file 13059_2015_806_MOESM3_ESM.bz2 › HiFive_analysis_package/Scripts/Timing/hifive_data.sh]

#!/bin/bash

${BASEDIR}/bin/hifive fends -B ${BASEDIR}/Data/Timing/mm9_NcoI_sub.bed ${BASEDIR}/Data/Timing/hifive.fends

${BASEDIR}/bin/hifive hic-data --bam ${BASEDIR}/Data/Timing/SRR443886_sub_1.bam ${BASEDIR}/Data/Timing/SRR443886_sub_2.bam --bam ${BASEDIR}/Data/Timing/SRR443887_sub_1.bam ${BASEDIR}/Data/Timing/SRR443887_sub_2.bam --bam ${BASEDIR}/Data/Timing/SRR443888_sub_1.bam ${BASEDIR}/Data/Timing/SRR443888_sub_2.bam -i 500 ${BASEDIR}/Data/Timing/hifive.fends ${BASEDIR}/Data/Timing/hifive.hcd
