# Supplementary material for: HiFive: a tool suite for easy and efficient HiC and 5C data analysis
Source: Genome Biol. 2015 Oct 24;16:237. doi: 10.1186/s13059-015-0806-y (PMC5410870; doi:10.1186/s13059-015-0806-y)
Supplement: Supplementary file 3 — A tar archive containing all scripts using to generate the data, analyses, and figures presented in this paper. (BZ2 20009 kb) [file 13059_2015_806_MOESM3_ESM.bz2 › HiFive_analysis_package/Scripts/Support/export2mat.py]

#!/usr/bin/env python

import sys

import h5py


def main():
    infname, outfname = sys.argv[1:3]
    hcd = h5py.File(infname, 'r')
    output = open(outfname, 'w')
    print >> output, "fend1\tfend2\tcount"
    data = hcd['cis_data'][...]
    for i in range(data.shape[0]):
        print >> output, "%i\t%i\t%i" % (data[i, 0] + 1, data[i, 1] + 1, data[i, 2])
    data = hcd['trans_data'][...]
    hcd.close()
    for i in range(data.shape[0]):
        print >> output, "%i\t%i\t%i" % (data[i, 0] + 1, data[i, 1] + 1, data[i, 2])
    output.close()


if __name__ == "__main__":
    main()
