# Supplementary material for: HiFive: a tool suite for easy and efficient HiC and 5C data analysis
Source: Genome Biol. 2015 Oct 24;16:237. doi: 10.1186/s13059-015-0806-y (PMC5410870; doi:10.1186/s13059-015-0806-y)
Supplement: Supplementary file 3 — A tar archive containing all scripts using to generate the data, analyses, and figures presented in this paper. (BZ2 20009 kb) [file 13059_2015_806_MOESM3_ESM.bz2 › HiFive_analysis_package/Scripts/HiCPipe/heatmap_setup.py]

#!/usr/bin/env python

from distutils.core import setup
from distutils.extension import Extension
from Cython.Distutils import build_ext
import numpy


setup(
  cmdclass = {'build_ext': build_ext},
  ext_modules = [Extension("heatmap",["heatmap.pyx"], language="c++")],
  include_dirs = [("./"),numpy.get_include(),],
)
