# Supplementary material for: HiFive: a tool suite for easy and efficient HiC and 5C data analysis
Source: Genome Biol. 2015 Oct 24;16:237. doi: 10.1186/s13059-015-0806-y (PMC5410870; doi:10.1186/s13059-015-0806-y)
Supplement: Supplementary file 3 — A tar archive containing all scripts using to generate the data, analyses, and figures presented in this paper. (BZ2 20009 kb) [file 13059_2015_806_MOESM3_ESM.bz2 › HiFive_analysis_package/Scripts/HiCPipe/README]

============================================================================================================

hicpipe version 0.9 (beta release)

Written by Eitan Yaffe
Amos Tanay's group
Weizmann Institute of Science, Rehovot, Israel

References:

Probabilistic modeling of Hi-C contact maps eliminates systematic biases to characterize global 
chromosomal architecture, Eitan Yaffe and Amos Tanay. Nature Genetics (2011).

On the web see http://compgenomics.weizmann.ac.il/tanay/?page_id=283

============================================================================================================

============================================================================================================
0. Introduction
============================================================================================================

hicpipe estimates biases in Hi-C experiments and corrects them for a
set of user-defined biases. The input is a list of mapped paired reads
and a list attributed fragment ends. Given a correction model (defined
by the set of fragment end attributes), hicpipe estimates the joint
biases for the given attributes. It then computes background-predicted
and normalized contact matrices for a set of resolutions. For example,
published Hi-C datasets (Lieberman-Aiden et al. 2009) were corrected
for fragment length and fragment GC-content. However the framework is
general in the sense that hicpipe can estimate and correct any number
of independent biases.

hicpipe does not handle with mapping raw sequences. Users must use
standard programs to map sequences to the genome (such as maq or
bowtie). Also, users must generate as input the fragment end table
given the restriction enzyme and the relevant genome build, although
specific pre-computed tables (HindIII/NcoI hg18) can be downloaded
from the website of the Tanay group
(http://compgenomics.weizmann.ac.il/tanay/?page_id=283).

============================================================================================================
1. Prerequisites
============================================================================================================

The pipeline was tested on R version 2.13.1, although it will probably
work well on previous R versions. It requires the following R
libraries installed: Rsge, maxLik, R.utils

============================================================================================================
2. Config file
============================================================================================================

When running hicpipe a config file must be specified. The config file
defines for a given run all parameters, including the fragment end
table, the paired read files, the output directory and other optional
parameters.

Please set the RSCRIPT variable to the path of the Rscripts binary.

For an example (with comments) see the input/Test/test_cluster.cfg file.

============================================================================================================
3. Input files
============================================================================================================

All files are in a tab-delimited ascii format.

Fends table
-----------
This file contains a line for each fragment end in the sequence. If
the line has zero in its 'valid' column (6th) then the fend is used only to map
the reads, but then is discarded from further downstream analysis. For
example, if an fend has a low mappability (under 0.5) we indicate it
by marking its 'valid' column with zero. Then in the
first step reads will be mapped to it correctly (using the chr and
coord columns). If the fend was not mentioned at all these reads would
be mapped to the next fend by mistake. 

The table has the following mandatory fields:
fend: fragment end identifier
frag: fragment identifier
chr: chromosome
coord: coordinate
valid: Use both for mapping and for downstream analysis (0 or 1)
And optional fields such as:
frag_len: fragment length (bp)
frag_gc: GC-content near fragment end (between 0 and 1)
map_bin: mappability bin (integer)

See const_correction/map.bin_ranges for the conversion table between
the map_bin index and the actual mapability score.

For an example see the input/Test/test.full_fends file.

To normalize given other fields (E.g. 'frag_color') add a column in
the Fend table and a matching column in the model table (see below).

Paired reads table
------------------
A paired read table has the following fields:
chr1/2: chromosome 1/2
coord1/2: coordinate 1/2
strand1/2: A +/- sign means that the sequenced DNA segment continues towards the +/- side of the genome.

For an example see the input/Test/test.raw file.

Model table
-----------
Defines the correction parameters, and has the following fields:
raw_field: Name of field in fends table
field: Name of binned field (usually it is raw field with _bin as a suffix)
size: Number of bins used
type: either const (like for mappability) or optimize. The correction
      matrices are co-optimized in iterations, until the likelihood stops to improve.

The model files are located in the models directory. If other
normalization fields are used they must be specified in this table.

Pre-computed input files
------------------------
Input files for published Hi-C datasets (Lieberman-Aiden et al. 2009)
can be downloaded from: http://compgenomics.weizmann.ac.il/tanay/?page_id=283

============================================================================================================
4. Running hicpipe
============================================================================================================

To run the hicpipe first cd into the hicpipe directory. Then run make,
specifying the config file.  For example, to run the pipeline with the
test dataset (small part extracted from the Lieberman2009_NcoI dataset) run:

%> make CFG=input/Test/test_cluster.cfg

Output files are created in the ODIR directory, which is defined in the config file.

============================================================================================================
5. Output
============================================================================================================

For each binsize of BINSIZES the hicpipe pipeline generates in ODIR 2 files:

DATASET_BINSIZE.cbins: The genomic coordinate of the bins

DATASET_BINSIZE.n_contact: Contact map with observed and expected counts for all square bins 

In order to visualize a contact map, create an image using the log
ratio between the 'observed_count' and 'expected_count' fields.

============================================================================================================
6. Implementation details
============================================================================================================

hicpipe is based on a collection of perl scripts, R scripts and c++
code, all encapsulated within a single simple makefile. The pipeline
has 5 steps, see the makefile for more details.

All output files
----------------

X.fends: table of fends (fragment ends)

X.binned: same as fends with binned fields added

X.bins: actual ranges of all bins

X.mat: paired fends

X.mat_stats: statistics for the coord to fend step

X.mdl: model file, specifies correction model parameters

X.nm: table of observed and potential contacts per bin, used to learn model

X.prior: prior interaction probability

X_bin.f: correction functions according to correction bins for field X

X.bin_ranges: conversion between bins and values for corrected field X

X.cbinned: fends binned according to coordinate based bins

X.cbins: table with coordinate bin ranges

X.o_contact, .e_contact, .n_contact: observed, expected and united matrices

X.o_smooth, .e_smooth, .n_smooth: observed, expected and united matrices (smoothed)

============================================================================================================
7. Versions info
============================================================================================================Version 0.9:	Initial version
Version 1.0:	- Added 'valid' column to the fends table (instead of marking non valid fends with NAs). 
				- Replaced hard-coded path to Rscript with a parameter (RSCRIPT in makefile)
