# Supplementary material for: HiFive: a tool suite for easy and efficient HiC and 5C data analysis
Source: Genome Biol. 2015 Oct 24;16:237. doi: 10.1186/s13059-015-0806-y (PMC5410870; doi:10.1186/s13059-015-0806-y)
Supplement: Supplementary file 3 — A tar archive containing all scripts using to generate the data, analyses, and figures presented in this paper. (BZ2 20009 kb) [file 13059_2015_806_MOESM3_ESM.bz2 › HiFive_analysis_package/Scripts/HiCPipe/lscripts/compute_n.pl]

#!/usr/bin/perl

use strict;
use Data::Dumper;
use warnings FATAL => qw( all );

if ($#ARGV == -1) {
	print STDERR "usage: $0 <file prefix> <out tag> <filter> <cis threshold> <symmetric T|F> <field1> [field2 ...]\n";
	print STDERR "  otag can be set to 'none'\n";
	exit 1;
}

my $iprefix = $ARGV[0];
my $otag = $ARGV[1];
my $filter = $ARGV[2];
my $cis_threshold = $ARGV[3];
my $sym_key = $ARGV[4];
if ($otag ne "none") { 
	$otag = "_".$otag; 
} else {
	$otag = "";
}
($sym_key eq "T") or ($sym_key eq "F") or die "'symmetric key' must be T or F";

($filter eq "both") or ($filter eq "trans") or 
($filter eq "far_cis") or ($filter eq "close_cis") or die "unknown filter";

if (($filter eq "far_cis") or ($filter eq "close_cis")) {
	$cis_threshold > 0 or die "cis threshold must be positive when filter is close or far cis";
}

print STDERR "filter: $filter, cis threshold: $cis_threshold\n";

my @fields;
shift;shift;shift;shift;shift;
while ($#ARGV >= 0) {
	push(@fields, $ARGV[0]); shift;
}
print STDERR "Computing bin counts for fields: ", join(",", @fields), "\n";

my $site_fn = $iprefix.".binned";
my $mat_fn = $iprefix.".mat";
my $out_fn = $iprefix.$otag.".counts";
my $blacklist_fn = $iprefix.".blacklist";

# init fend blacklist if one exists
our %blacklist;
if (-e $blacklist_fn) 
{
	open(IN, $blacklist_fn) || die;
	<IN>;
	while (my $line = <IN>) {
		chomp $line;
		$blacklist{$line} = 1;
	}
	close(IN);
	print STDERR "Blacklisted fends: ", scalar keys %blacklist, "\n";
}

our %fends;

open(IN, $site_fn) || die;
print STDERR "Reading file $site_fn into hash...\n";
my $header = <IN>;
my %hhash = parse_header($header);

while (my $line = <IN>) {
	chomp $line;
	my @f = split("\t", $line);
	my $fend = $f[$hhash{fend}];
	!defined($fends{$fend}) or die "non-unique fend";
	next if defined($blacklist{$fend});
	$fends{$fend} = {};
	$fends{$fend}->{fend} = $f[$hhash{fend}];
	$fends{$fend}->{chr} = $f[$hhash{chr}];
	$fends{$fend}->{coord} = $f[$hhash{coord}];
	foreach (@fields) {
		$fends{$fend}->{$_} = $f[$hhash{$_}];
	}
}
close(IN);

my $appr_lines = apprx_lines($mat_fn);
print STDERR "traversing file $mat_fn, with about ".int($appr_lines/1000000)."M lines\n";

our %bin_counters;

my $missing_count=0;

my $count = 0;
open(IN, $mat_fn) || die;
$header = <IN>;
%hhash = parse_header($header);
while (my $line = <IN>) 
{
	$count++;
	print STDERR "line: $count\n" if ($count % 1000000 == 0);

	chomp $line;
	my @f = split("\t", $line);
	# fend1 chr1 coord1 fend2 chr2 coord2 count
	my $fend1 = $f[$hhash{fend1}];
	my $fend2 = $f[$hhash{fend2}];

	if (!defined($fends{$fend1}) or !defined($fends{$fend2}))
	{
		$missing_count++;
		next;
	}

	my $chr1 = $fends{$fend1}->{chr};
	my $chr2 = $fends{$fend2}->{chr};

	my $coord1 = $fends{$fend1}->{coord};
	my $coord2 = $fends{$fend2}->{coord};

	if ($filter eq "trans") {
		next if ($chr1 eq $chr2);
	} elsif ($filter eq "far_cis") {
		next if (($chr1 ne $chr2) || (abs($coord1-$coord2)<$cis_threshold));
	} elsif ($filter eq "close_cis") {
		next if (($chr1 ne $chr2) || (abs($coord1-$coord2)>$cis_threshold));
	}
	
	my @bins1;
	my @bins2;
	foreach my $field (@fields) {
		defined($fends{$fend1}->{$field}) and defined($fends{$fend2}->{$field}) or die;
		push(@bins1, $fends{$fend1}->{$field});
		push(@bins2, $fends{$fend2}->{$field});
	}
	my $abin = make_bin(join("_", @bins1), join("_", @bins2), 0);
	$bin_counters{$abin} = 0 if !defined($bin_counters{$abin});
	$bin_counters{$abin}++;

	# handle symmetric
	if ($sym_key eq "T") {
		my $sbin = make_bin(join("_", @bins1), join("_", @bins2), 1);
		$bin_counters{$sbin} = 0 if !defined($bin_counters{$sbin});
		$bin_counters{$sbin}++ if ($sbin ne $abin);
	}
}
close(IN);
print STDERR "number pairs discarded some where along the pipeline: $missing_count\n";

open(OUT, ">", $out_fn) || die;
print STDERR "Creating file $out_fn\n";

print OUT $_."1\t" foreach (@fields);
print OUT $_."2\t" foreach (@fields);
print OUT "count\n";

foreach my $bin (sort sort_bins keys %bin_counters)
{
	my @vs = split("_", $bin);
	my $counts = $bin_counters{$bin};

	print OUT join("\t", @vs);
	print OUT "\t$counts\n";
}
close(OUT);


######################################################################################################
# Subroutines
######################################################################################################

sub sort_bins
{
	my @as = split("_", $a);
	my @bs = split("_", $b);
	my $result = $as[0] <=> $bs[0];
	for (my $i = 1; $i < @as; $i++) {
		$result = $result || ($as[$i] <=> $bs[$i]);
	}
	return $result;
}

sub rsort_bins
{
	my @as = split("_", $a);
	my @bs = split("_", $b);
	my $result = $bs[0] <=> $as[0];
	for (my $i = 1; $i < @as; $i++) {
		$result = $result || ($bs[$i] <=> $as[$i]);
	}
	return $result;
}

sub make_bin
{
	my ($bin1, $bin2, $reverse) = @_;

	
	return ($reverse) ? join("_", sort (rsort_bins ($bin1, $bin2))) :
                        join("_", sort (sort_bins ($bin1, $bin2)));
}

sub apprx_lines
{
	my ($fn) = @_;
	my $tmp = "/tmp/".$$."_apprx_lines.tmp";
	system("head -n 100000 $fn > $tmp");
	my $size_head = -s $tmp;
	my $size_all = -s $fn;
	return (int($size_all/$size_head*100000));
}

sub parse_header
{
	my ($header) = @_;
	chomp($header);
	my @f = split("\t", $header);
	my %result;
	for (my $i = 0; $i <= $#f; $i++) {
		$result{$f[$i]} = $i;
	}
	return %result;
}
