# Supplementary material for: HiFive: a tool suite for easy and efficient HiC and 5C data analysis
Source: Genome Biol. 2015 Oct 24;16:237. doi: 10.1186/s13059-015-0806-y (PMC5410870; doi:10.1186/s13059-015-0806-y)
Supplement: Supplementary file 3 — A tar archive containing all scripts using to generate the data, analyses, and figures presented in this paper. (BZ2 20009 kb) [file 13059_2015_806_MOESM3_ESM.bz2 › HiFive_analysis_package/Scripts/HiCPipe/const_correction/map_bin.f]

map_bin1	map_bin2	probs
1	1	0.36
1	2	0.42
1	3	0.48
1	4	0.54
1	5	0.6
2	2	0.49
2	3	0.56
2	4	0.63
2	5	0.7
3	3	0.64
3	4	0.72
3	5	0.8
4	4	0.81
4	5	0.9
5	5	1
