# Supplementary material for: HiFive: a tool suite for easy and efficient HiC and 5C data analysis
Source: Genome Biol. 2015 Oct 24;16:237. doi: 10.1186/s13059-015-0806-y (PMC5410870; doi:10.1186/s13059-015-0806-y)
Supplement: Supplementary file 3 — A tar archive containing all scripts using to generate the data, analyses, and figures presented in this paper. (BZ2 20009 kb) [file 13059_2015_806_MOESM3_ESM.bz2 › HiFive_analysis_package/Scripts/HiCLib/hiclib_norm.py]

#!/usr/bin/env python

import sys

from hiclib import fragmentHiC
from mirnylib import genome

fasta_dir, re_name, data_fname, out_fname = sys.argv[1:5]
genome_db = genome.Genome(fasta_dir, readChrms=['#','X'], chrmFileTemplate="%s.fa")
fragments = fragmentHiC.HiCdataset(
    filename='temp',
    genome=genome_db,
    maximumMoleculeLength=500,
    mode='w',
    enzymeName=re_name,
    inMemory=True)
fragments.load(data_fname)
weights = fragments.iterativeCorrectionFromMax(minimumCount=10)
fragments.save(out_fname)
