# Supplementary material for: HiFive: a tool suite for easy and efficient HiC and 5C data analysis
Source: Genome Biol. 2015 Oct 24;16:237. doi: 10.1186/s13059-015-0806-y (PMC5410870; doi:10.1186/s13059-015-0806-y)
Supplement: Supplementary file 3 — A tar archive containing all scripts using to generate the data, analyses, and figures presented in this paper. (BZ2 20009 kb) [file 13059_2015_806_MOESM3_ESM.bz2 › HiFive_analysis_package/Scripts/HiCLib/numexpr-2.4.3/AUTHORS.txt]

Numexpr was initially written by David Cooke, and extended to more
types by Tim Hochberg.

Francesc Alted contributed support for booleans and simple-precision
floating point types, efficient strided and unaligned array operations
and multi-threading code.

Ivan Vilata contributed support for strings.

Gregor Thalhammer implemented the support for Intel VML (Vector Math
Library).

Mark Wiebe added support for the new iterator in NumPy, which allows
for better performance in more scenarios (like broadcasting,
fortran-ordered or non-native byte orderings).

Gaëtan de Menten contributed important bug fixes and speed
enhancements.

Antonio Valentino contributed the port to Python 3.
