# Supplementary material for: HiFive: a tool suite for easy and efficient HiC and 5C data analysis
Source: Genome Biol. 2015 Oct 24;16:237. doi: 10.1186/s13059-015-0806-y (PMC5410870; doi:10.1186/s13059-015-0806-y)
Supplement: Supplementary file 3 — A tar archive containing all scripts using to generate the data, analyses, and figures presented in this paper. (BZ2 20009 kb) [file 13059_2015_806_MOESM3_ESM.bz2 › HiFive_analysis_package/Scripts/HiCLib/numexpr-2.4.3/MANIFEST.in]

include MANIFEST.in

include *.rst *.txt *.cfg site.cfg.example

recursive-include numexpr *.cpp *.hpp *.py
recursive-include numexpr/win32 *.c *.h
exclude numexpr/__config__.py
exclude RELEASING.txt

recursive-include bench *.py
