# Supplementary material for: HiFive: a tool suite for easy and efficient HiC and 5C data analysis
Source: Genome Biol. 2015 Oct 24;16:237. doi: 10.1186/s13059-015-0806-y (PMC5410870; doi:10.1186/s13059-015-0806-y)
Supplement: Supplementary file 3 — A tar archive containing all scripts using to generate the data, analyses, and figures presented in this paper. (BZ2 20009 kb) [file 13059_2015_806_MOESM3_ESM.bz2 › HiFive_analysis_package/Scripts/HiCLib/numexpr-2.4.3/PKG-INFO]

Metadata-Version: 1.0
Name: numexpr
Version: 2.4.3
Summary: Fast numerical expression evaluator for NumPy
Home-page: https://github.com/pydata/numexpr
Author: David M. Cooke, Francesc Alted and others
Author-email: david.m.cooke@gmail.com, faltet@gmail.com
License: MIT
Description: UNKNOWN
Platform: UNKNOWN
